# Supplementary material for: Population-Specific gene expression profiles in prostate cancer: insights from Weighted Gene Co-expression Network Analysis (WGCNA)
Source: World J Surg Oncol. 2024 Jul 5;22:177. doi: 10.1186/s12957-024-03459-6 (PMC11225268; doi:10.1186/s12957-024-03459-6)
Supplement: Supplementary file 1 — Supplementary Material 1. [file 12957_2024_3459_MOESM1_ESM.xls]

## Sheet: Sheet 1
probes	moduleColor	GS.race	p.GS.race	MM.green	p.MM.green	MM.yellow	p.MM.yellow	MM.blue	p.MM.blue	MM.grey	p.MM.grey	MM.turquoise	p.MM.turquoise	MM.brown	p.MM.brown
GI_21536304.S.4	blue	0.213845	4.80604e-08	-0.0710113	0.072844	0.252948	8.73283e-11	0.57002	2.46336e-56	0.340277	8.72889e-19	0.350303	6.93926e-20	-0.446306	1.32324e-32
GI_10835022.S.3	blue	-0.211893	6.39581e-08	0.113949	0.00392402	-0.164688	2.87063e-05	-0.445581	1.71381e-32	-0.283948	2.57779e-13	-0.341403	6.59866e-19	0.247214	2.36516e-10
GI_6466449.A.5	blue	0.208405	1.05878e-07	-0.00833914	0.833362	-0.000110088	0.997784	0.365112	1.3904e-21	0.192447	9.52869e-07	0.252863	8.864e-11	-0.0766455	0.0528023
GI_38455387.S.9	blue	-0.202895	2.30707e-07	-0.0575056	0.1465	-0.155817	7.6447e-05	-0.684162	2.22116e-89	-0.207236	1.25136e-07	-0.492936	1.9927e-40	0.427636	8.50981e-30
GI_4557416.S.6	blue	0.202435	2.45981e-07	-0.279042	6.81526e-13	0.414704	5.95519e-28	0.559645	6.02972e-54	-0.135697	0.000582963	0.565202	3.24607e-55	-0.530209	1.31327e-47
GI_50593520.A.3	blue	0.19941	3.73422e-07	-0.205768	1.54111e-07	0.105469	0.00762343	0.468565	3.45008e-36	0.264106	1.16957e-11	0.370605	3.09238e-22	-0.408783	3.91845e-27
GI_68163410.S.1	blue	0.193251	8.56657e-07	-0.0439223	0.267581	0.166355	2.37419e-05	0.505369	1.00464e-42	0.135322	0.000603979	0.469712	2.21773e-36	-0.318191	1.68217e-16
GI_10835022.S.8	blue	-0.191965	1.01552e-06	0.0833257	0.0352145	-0.147293	0.000186641	-0.688128	8.34467e-91	-0.243662	4.32959e-10	-0.517503	4.64206e-45	0.467891	4.46961e-36
GI_72255577.S.3	blue	-0.187865	1.73315e-06	0.474303	3.71892e-37	-0.264558	1.07584e-11	-0.337701	1.64849e-18	0.0824377	0.0372179	-0.451971	1.71625e-33	0.209114	9.56353e-08
GI_48675809.S.10	blue	0.186908	1.96025e-06	-0.29605	2.15609e-14	0.259236	2.84588e-11	0.435423	6.02288e-31	-0.196688	5.40757e-07	0.493493	1.57923e-40	-0.460489	7.3931e-35
GI_50593520.A.5	blue	0.183738	2.9341e-06	-0.0438023	0.268892	-0.00702523	0.859319	0.385896	4.03301e-24	0.361028	4.17186e-21	0.262465	1.58137e-11	-0.234707	1.90753e-09
GI_10092618.S.2	blue	0.18357	2.99708e-06	-0.109547	0.0055695	0.472175	8.53849e-37	0.650711	3.29638e-78	0.0745426	0.0596663	0.603926	9.12856e-65	-0.343151	4.26366e-19
GI_22547118.A.3	blue	0.182482	3.43615e-06	-0.125652	0.00145913	0.413045	1.01346e-27	0.601635	3.64895e-64	0.187239	1.87855e-06	0.491526	3.58171e-40	-0.30329	4.61368e-15
GI_20127456.S.10	blue	-0.181574	3.84907e-06	0.168181	1.92424e-05	-0.210596	7.72241e-08	-0.547911	2.41133e-51	-0.203207	2.20864e-07	-0.408187	4.72697e-27	0.251304	1.16486e-10
GI_21687111.S.2	blue	0.179081	5.24125e-06	-0.249143	1.69612e-10	0.0614477	0.120727	0.470958	1.36979e-36	0.0433167	0.274241	0.46928	2.62003e-36	-0.420113	1.03007e-28
GI_62526028.A.3	blue	0.178602	5.55897e-06	-0.147347	0.000185621	0.118175	0.00277235	0.693044	1.32669e-92	0.178228	5.81964e-06	0.517531	4.58385e-45	-0.648064	2.19755e-77
GI_4502146.S.5	blue	0.173112	1.07898e-05	0.0537929	0.174425	0.0319375	0.420268	0.606208	2.27089e-65	0.414706	5.95164e-28	0.389453	1.42156e-24	-0.372174	2.00188e-22
GI_22726178.S.5	blue	-0.170433	1.48047e-05	0.0408729	0.302255	-0.20589	1.5149e-07	-0.684517	1.65895e-89	-0.28188	3.89247e-13	-0.430765	2.96037e-30	0.412598	1.16872e-27
GI_63025221.S.5	blue	0.167988	1.96759e-05	-0.234635	1.9298e-09	0.370209	3.44951e-22	0.386211	3.6796e-24	-0.223899	1.05562e-08	0.344931	2.72533e-19	-0.312212	6.49792e-16
GI_63029936.A.1	blue	-0.167864	1.99592e-05	0.124157	0.00166361	-0.168364	1.88388e-05	-0.805636	5.67267e-147	-0.0676461	0.0875255	-0.706376	1.1415e-97	0.602423	2.26888e-64
GI_4758935.S.3	blue	0.166866	2.23907e-05	0.124021	0.00168337	0.116744	0.0031222	0.451109	2.347e-33	0.501125	6.26585e-42	0.137611	0.000485916	-0.118341	0.00273409
GI_9665231.S.2	blue	0.162211	3.79339e-05	-0.140812	0.000356509	0.328418	1.55252e-17	0.464337	1.73421e-35	-0.0328525	0.407072	0.393209	4.66229e-25	-0.179343	5.0746e-06
GI_27437024.A.7	blue	0.161632	4.04629e-05	0.0881972	0.0257826	0.0998839	0.0115276	0.610397	1.71536e-66	0.577906	3.29783e-58	0.230585	3.70037e-09	-0.237219	1.26585e-09
GI_62526028.A.4	blue	0.16147	4.11959e-05	-0.0765486	0.0531034	0.107339	0.00660945	0.302621	5.32919e-15	0.169671	1.61835e-05	0.0954359	0.0158106	-0.154983	8.35995e-05
GI_73623396.S.3	blue	-0.159991	4.85305e-05	0.210967	7.31782e-08	-0.228363	5.26133e-09	-0.619328	6.10055e-69	-0.0982009	0.0130094	-0.541484	5.81517e-50	0.533538	2.70686e-48
GI_23397641.A.4	blue	0.159574	5.08094e-05	-0.0341956	0.388153	-0.0411671	0.298785	0.581008	5.85002e-59	0.468748	3.21648e-36	0.359236	6.72305e-21	-0.09161	0.020553
GI_75709199.S.7	blue	-0.158242	5.87873e-05	0.136287	0.000551311	-0.088428	0.0253959	0.23852	1.02183e-09	0.0451961	0.253939	0.00277793	0.944126	-0.157693	6.24124e-05
GI_38455387.S.7	blue	-0.156366	7.20576e-05	-0.0915778	0.0205977	0.0150738	0.703709	-0.389247	1.51066e-24	-0.230357	3.83688e-09	-0.295308	2.51895e-14	0.311111	8.30564e-16
GI_38026848.A.9	blue	0.155774	7.67946e-05	0.00993771	0.802027	0.0262306	0.508046	0.548515	1.78241e-51	0.522015	5.94485e-46	0.339811	9.7982e-19	-0.183453	3.04134e-06
GI_77628152.S.8	blue	0.149786	0.000144467	-0.212981	5.45599e-08	0.0120687	0.760754	0.541657	5.34143e-50	0.134356	0.00066137	0.428616	6.12083e-30	-0.235676	1.62924e-09
GI_71773149.A.5	blue	0.149079	0.000155408	0.0648675	0.101367	0.0644576	0.103548	0.809219	2.83632e-149	0.236079	1.52554e-09	0.680206	5.56265e-88	-0.560749	3.38898e-54
GI_4506434.S.3	blue	-0.148806	0.000159848	0.0156342	0.693242	-0.125392	0.00149299	-0.726413	7.64848e-106	-0.07922	0.0453079	-0.729694	2.98592e-107	0.68735	1.59526e-90
GI_82659118.S.4	blue	-0.146435	0.000203648	0.199264	3.80975e-07	0.000202927	0.995915	0.4383	2.22516e-31	0.255409	5.6508e-11	0.0754661	0.0565659	-0.274294	1.71447e-12
GI_54792095.A.8	blue	0.144388	0.000250284	-0.0131259	0.740519	0.0761216	0.0544475	0.827301	1.10893e-161	0.235457	1.6886e-09	0.646364	7.35983e-77	-0.582312	2.81311e-59
GI_29171725.S.6	blue	-0.144213	0.000254717	-0.105618	0.00753738	-0.166186	2.42058e-05	-0.789114	5.97661e-137	-0.251815	1.06539e-10	-0.486618	2.69849e-39	0.466796	6.80024e-36
GI_4557416.S.3	blue	0.142963	0.000288468	-0.269904	3.9607e-12	0.395026	2.70408e-25	0.436594	4.02138e-31	-0.155559	7.85963e-05	0.429271	4.90873e-30	-0.39926	7.50299e-26
GI_7110714.S.10	blue	0.14284	0.00029201	0.0993993	0.0119381	0.0599393	0.130136	0.511199	7.79186e-44	0.321141	8.53922e-17	0.204807	1.76503e-07	-0.0251551	0.5256
GI_48675809.S.4	blue	0.142496	0.000302102	-0.243348	4.56529e-10	0.156925	6.78332e-05	0.331264	7.86882e-18	-0.178566	5.58304e-06	0.39908	7.92634e-26	-0.199467	3.705e-07
GI_20127456.S.7	blue	-0.13981	0.000393094	0.156328	7.23541e-05	-0.169071	1.73545e-05	-0.480316	3.44248e-38	-0.133069	0.000745734	-0.372024	2.08716e-22	0.283309	2.92909e-13
GI_54792081.S.3	blue	-0.139728	0.000396212	0.187233	1.88021e-06	-0.282455	3.47221e-13	-0.459343	1.13459e-34	-0.0577071	0.145087	-0.230042	4.03411e-09	0.263186	1.38533e-11
GI_62241014.A.2	blue	0.138876	0.000430303	-0.030469	0.441965	0.0863788	0.0290117	0.739627	1.20979e-111	0.185339	2.39546e-06	0.601788	3.329e-64	-0.462576	3.37453e-35
GI_20986520.A.3	blue	0.138338	0.000453198	0.0520574	0.188764	0.115266	0.00352541	0.721029	1.41329e-103	0.102966	0.00919649	0.521533	7.41611e-46	-0.516738	6.55898e-45
GI_42544170.A.7	blue	0.137389	0.000496352	0.0928321	0.0189188	0.0946909	0.0166505	0.657654	2.07363e-80	0.21159	6.68483e-08	0.46364	2.25801e-35	-0.465906	9.54858e-36
GI_16950656.S.6	blue	0.13398	0.000685049	-0.364882	1.47964e-21	0.245344	3.25569e-10	0.398896	8.38466e-26	-0.151878	0.000116157	0.552299	2.63848e-52	-0.43088	2.84736e-30
GI_34147561.S.10	blue	0.133829	0.000694776	-0.0554845	0.161245	0.0375949	0.342715	0.621523	1.48309e-69	0.0222203	0.575027	0.519167	2.18287e-45	-0.463773	2.14726e-35
GI_23957691.S.1	blue	-0.132947	0.00075421	-0.236369	1.45512e-09	-0.137818	0.000476395	-0.592891	6.52538e-62	-0.207993	1.12318e-07	-0.3654	1.28593e-21	0.316346	2.56079e-16
GI_6912519.S.1	blue	0.132158	0.000811286	-0.0518839	0.190244	0.000617321	0.987574	0.391012	8.96459e-25	0.0981119	0.0130923	0.355758	1.68319e-20	-0.328125	1.66395e-17
GI_4504736.S.10	blue	-0.1321	0.000815632	-0.0564482	0.15408	-0.40288	2.47016e-26	-0.457556	2.20482e-34	-0.227173	6.34388e-09	-0.161602	4.0599e-05	0.103715	0.00869828
GI_20986520.A.1	blue	-0.131668	0.000848769	0.133345	0.000726834	-0.190204	1.27944e-06	-0.615732	6.03601e-68	-0.070951	0.0730881	-0.481528	2.11828e-38	0.36345	2.17826e-21
GI_71164890.S.5	blue	-0.13151	0.000861152	0.0316295	0.424766	-0.0439968	0.266771	-0.443592	3.47424e-32	-0.453416	1.0127e-33	-0.280364	5.25415e-13	0.189414	1.41814e-06
GI_41349436.S.2	blue	-0.131115	0.000892931	-0.0246795	0.53346	-0.131118	0.000892696	-0.702257	4.49313e-96	-0.0274619	0.488332	-0.588376	8.93134e-61	0.552988	1.85826e-52
GI_20127456.S.6	blue	-0.130903	0.000910463	0.179835	4.77578e-06	-0.241481	6.24718e-10	-0.602041	2.85694e-64	-0.0951769	0.0160983	-0.509546	1.61675e-43	0.363246	2.30175e-21
GI_4758397.A.2	blue	0.129036	0.00107882	0.287036	1.38419e-13	-0.065154	0.0998635	0.469107	2.80129e-36	0.368439	5.6129e-22	0.127518	0.00123637	-0.0188808	0.633799
GI_54792095.A.4	blue	0.128649	0.00111711	-0.121202	0.00214689	0.0398406	0.314638	0.736518	3.01272e-110	0.250305	1.38666e-10	0.463573	2.31587e-35	-0.497231	3.28485e-41
GI_17158040.A.5	blue	-0.128625	0.00111951	-0.113182	0.00417437	-0.120343	0.00230977	-0.674522	5.21677e-86	-0.328489	1.52623e-17	-0.485592	4.10046e-39	0.326046	2.71961e-17
GI_29171725.S.3	blue	-0.128143	0.00116911	-0.265717	8.67842e-12	-0.0732694	0.0641695	-0.660387	2.71842e-81	-0.222539	1.30138e-08	-0.479195	5.38307e-38	0.445311	1.88679e-32
GI_25777731.S.8	blue	0.127557	0.0012321	-0.338691	1.29197e-18	0.0953215	0.0159371	0.556977	2.40446e-53	0.168867	1.77717e-05	0.575029	1.61203e-57	-0.463644	2.25505e-35
GI_38202206.S.8	blue	-0.127253	0.00126604	-0.211904	6.38558e-08	-0.0900724	0.0227826	-0.709362	7.64868e-99	-0.182438	3.45503e-06	-0.460129	8.45778e-35	0.5223	5.21507e-46
GI_40255207.S.6	blue	-0.123687	0.00173301	-0.0465	0.240483	-0.0962118	0.0149755	-0.653768	3.5961e-79	-0.258552	3.21943e-11	-0.468062	4.18576e-36	0.255324	5.7373e-11
GI_4758397.A.3	blue	0.121777	0.00204375	0.247096	2.41329e-10	-0.0381997	0.335	0.537067	4.97925e-49	0.310753	8.99359e-16	0.225299	8.49855e-09	-0.174433	9.21601e-06
GI_56790928.A.7	blue	0.120187	0.00234046	-0.201833	2.67425e-07	0.292105	4.90403e-14	-0.108073	0.00624606	-0.187157	1.89867e-06	-0.00707958	0.858242	-0.110575	0.00513779
GI_17158040.A.10	blue	-0.117817	0.00285628	-0.0119168	0.763675	-0.230345	3.84418e-09	-0.439475	1.47747e-31	-0.26267	1.52288e-11	-0.22526	8.55099e-09	0.0903676	0.0223389
GI_41872630.S.7	blue	0.116387	0.00321556	0.168632	1.82635e-05	0.0354632	0.370797	0.72012	3.36888e-103	0.329885	1.09458e-17	0.371792	2.22571e-22	-0.371253	2.58461e-22
GI_48928015.A.7	blue	0.116127	0.00328518	-0.0513659	0.194713	0.209341	9.2569e-08	0.731914	3.24003e-108	0.0627511	0.113033	0.655654	9.05614e-80	-0.576102	8.93724e-58
GI_45580690.S.9	blue	0.115834	0.00336507	-0.257332	4.00877e-11	0.384803	5.54242e-24	0.292891	4.1674e-14	-0.247515	2.24592e-10	0.469067	2.8445e-36	-0.4119	1.46033e-27
GI_56790928.A.5	blue	0.114856	0.00364546	-0.0955966	0.0156343	0.291555	5.4946e-14	-0.284111	2.49489e-13	-0.150518	0.000133883	-0.22473	9.28367e-09	0.280614	5.00162e-13
GI_23957691.S.7	blue	-0.114824	0.0036549	-0.288387	1.05192e-13	-0.134634	0.000644351	-0.324327	4.07122e-17	-0.197416	4.8998e-07	-0.118469	0.00270492	0.21769	2.71505e-08
GI_48762939.S.5	blue	0.112797	0.00430551	-0.100363	0.011134	0.0426775	0.281391	0.53575	9.39113e-49	0.06632	0.0939284	0.461222	5.61598e-35	-0.45456	6.65895e-34
GI_4502040.S.9	blue	0.112623	0.00436609	0.120781	0.00222537	0.121506	0.00209189	0.547292	3.28594e-51	0.48141	2.22119e-38	0.20124	2.90293e-07	-0.0408969	0.30197
GI_23957691.S.8	blue	-0.111929	0.00461467	-0.229243	4.57894e-09	-0.184625	2.62288e-06	-0.365049	1.41418e-21	-0.194108	7.64359e-07	-0.0740567	0.0613529	0.239796	8.27351e-10
GI_14719826.S.4	blue	0.110858	0.00502401	-0.161641	4.0421e-05	0.203518	2.1148e-07	0.37736	4.67823e-23	-0.292267	4.7433e-14	0.415059	5.31243e-28	-0.356847	1.26431e-20
GI_4506264.S.3	blue	-0.110065	0.00534777	0.0236876	0.550042	0.0864547	0.0288702	-0.423957	2.90384e-29	-0.105048	0.00786991	-0.317494	1.97238e-16	0.194415	7.33778e-07
GI_52630418.A.6	blue	0.109357	0.00565264	-0.0474212	0.231283	0.0648443	0.101489	0.514152	2.09447e-44	0.177523	6.34281e-06	0.30573	2.71694e-15	-0.522063	5.81405e-46
GI_4885332.S.7	blue	0.109033	0.00579747	0.137315	0.000499887	0.127952	0.00118937	0.542149	4.19704e-50	0.150135	0.000139329	0.43479	7.49091e-31	-0.408975	3.6889e-27
GI_21687111.S.7	blue	0.108893	0.00586108	-0.338289	1.42653e-18	0.137469	0.000492567	0.352638	3.79724e-20	-0.000806413	0.983768	0.293165	3.93707e-14	-0.260795	2.14482e-11
GI_32307164.A.8	blue	-0.108158	0.00620484	0.170257	1.51133e-05	-0.233674	2.25467e-09	-0.534803	1.47904e-48	0.0257999	0.515038	-0.54589	6.60981e-51	0.234644	1.92707e-09
GI_10518496.S.4	blue	0.10774	0.00640854	-0.175188	8.41661e-06	0.438453	2.10971e-31	0.548116	2.17674e-51	-0.0388858	0.326386	0.49157	3.51635e-40	-0.462846	3.0487e-35
GI_85067500.A.10	blue	0.107009	0.00677909	-0.3014	6.92897e-15	-0.0157511	0.691067	0.366832	8.71099e-22	0.481777	1.91673e-38	0.193766	8.00021e-07	-0.25178	1.07192e-10
GI_38327532.S.9	blue	-0.106287	0.00716375	0.0721532	0.0683449	-0.150462	0.000134675	-0.65001	5.45917e-78	-0.156444	7.1449e-05	-0.65122	2.28369e-78	0.4641	1.89699e-35
GI_66346740.S.9	blue	-0.106222	0.00719936	0.21563	3.69155e-08	-0.144474	0.000248142	-0.350487	6.61869e-20	0.0709215	0.0732081	-0.393376	4.43524e-25	0.259276	2.82523e-11
GI_40353771.S.7	blue	-0.105172	0.00779631	0.0840716	0.0336032	-0.242567	5.20747e-10	-0.475046	2.7789e-37	-0.0190393	0.630954	-0.333351	4.76034e-18	0.300684	8.07641e-15
GI_48762938.S.5	blue	0.104865	0.0079794	0.0549776	0.165113	0.173857	9.87345e-06	0.540203	1.08722e-49	0.0824208	0.0372571	0.356185	1.50479e-20	-0.172692	1.13428e-05
GI_58533164.A.3	blue	-0.10452	0.00818928	-0.102593	0.00945487	-0.0117123	0.767612	-0.498154	2.22167e-41	-0.199843	3.51869e-07	-0.280565	5.04969e-13	0.333156	4.99038e-18
GI_38157985.A.4	blue	0.10259	0.00945667	-0.0173962	0.660718	0.107125	0.00671921	0.387519	2.51071e-24	-0.0452162	0.253728	0.262603	1.54182e-11	-0.3219	7.16376e-17
GI_24234714.S.6	blue	0.102271	0.00968212	0.183158	3.15631e-06	-0.113722	0.00399673	0.53071	1.03652e-47	0.534095	2.07539e-48	0.121818	0.00203662	-0.212893	5.52627e-08
GI_20070140.S.8	blue	0.101794	0.0100287	-0.0762929	0.053905	0.0911523	0.0211959	0.618823	8.43389e-69	0.12352	0.00175847	0.533492	2.76707e-48	-0.366081	1.06875e-21
GI_47132559.A.2	blue	-0.101457	0.0102799	-0.317561	1.94211e-16	-0.145579	0.000222073	-0.266221	7.90299e-12	-0.212277	6.04728e-08	0.0944475	0.0169333	0.0805551	0.0417874
GI_71773149.A.8	brown	-0.252368	9.67032e-11	0.122044	0.0019975	-0.0178903	0.651708	-0.218444	2.42422e-08	-0.00853596	0.829489	-0.375551	7.79132e-23	0.374461	1.05797e-22
GI_27765094.A.5	brown	-0.227065	6.45231e-09	0.170271	1.50888e-05	-0.138292	0.000455192	-0.269424	4.33692e-12	0.114852	0.00364663	-0.423215	3.71285e-29	0.627191	3.65571e-71
GI_27765094.A.6	brown	-0.218392	2.44317e-08	0.203763	2.04371e-07	-0.1145	0.00375258	0.00902638	0.819856	0.044812	0.258001	-0.181592	3.84015e-06	0.0321374	0.417365
GI_22726178.S.4	brown	-0.217467	2.80728e-08	-0.0389865	0.325134	-0.0784286	0.04751	-0.346493	1.83583e-19	-0.261194	1.99481e-11	-0.182146	3.58369e-06	0.456978	2.7312e-34
GI_20302157.A.2	brown	-0.196813	5.31668e-07	0.158471	5.73349e-05	-0.201949	2.63159e-07	-0.31946	1.25773e-16	0.137559	0.000488367	-0.403563	2.00035e-26	0.515095	1.3733e-44
GI_27765094.A.3	brown	-0.191595	1.06625e-06	0.150548	0.000133471	-0.125914	0.00142583	-0.458285	1.68218e-34	0.0278283	0.482546	-0.594107	3.20222e-62	0.402424	2.84345e-26
GI_20149501.S.9	brown	-0.181021	4.12338e-06	0.187088	1.91542e-06	-0.0708483	0.0735058	-0.250039	1.45225e-10	0.0358231	0.365958	-0.408882	3.79765e-27	0.575324	1.37148e-57
GI_20302157.A.1	brown	-0.169479	1.65513e-05	0.0823391	0.0374463	-0.133317	0.000728698	-0.225898	7.74236e-09	0.138173	0.000460452	-0.383028	9.26436e-24	0.491289	3.95161e-40
GI_16506300.S.8	brown	-0.168851	1.78057e-05	0.0985183	0.0127178	-0.188523	1.59197e-06	-0.416185	3.69447e-28	0.0116948	0.767951	-0.587826	1.22463e-60	0.631614	1.92466e-72
GI_61743949.S.7	brown	0.16779	2.0131e-05	-0.269467	4.3012e-12	-0.014297	0.718311	0.233637	2.26823e-09	-0.0395817	0.317797	0.323814	4.58979e-17	-0.296592	1.92384e-14
GI_13540528.A.1	brown	0.163426	3.30998e-05	0.0284367	0.473021	-0.0658862	0.0961029	0.288048	1.1271e-13	0.116555	0.00317132	0.320345	1.02615e-16	-0.417516	2.40178e-28
GI_40353771.S.10	brown	-0.15924	5.27069e-05	0.0155098	0.695562	-0.113716	0.00399858	-0.492044	2.88874e-40	0.0099365	0.802051	-0.586538	2.56122e-60	0.842639	2.12783e-173
GI_42544195.A.10	brown	-0.153865	9.41725e-05	0.174191	9.48623e-06	-0.056675	0.15243	-0.27938	6.37782e-13	0.0417188	0.29235	-0.438947	1.77634e-31	0.777056	3.45874e-130
GI_63054843.A.2	brown	0.153008	0.000103126	-0.0739629	0.0616832	0.230174	3.95025e-09	0.383729	7.56606e-24	-0.138452	0.000448265	0.411464	1.67722e-27	-0.444533	2.48855e-32
GI_72255577.S.6	brown	-0.152873	0.000104607	0.192795	9.10003e-07	-0.13305	0.000747014	-0.504524	1.44961e-42	0.107612	0.00647225	-0.706342	1.1767e-97	0.814532	8.88496e-153
GI_53831990.S.5	brown	0.152143	0.000112968	-0.203251	2.19512e-07	0.095692	0.0155306	0.202805	2.33627e-07	0.0635753	0.10837	0.156383	7.19228e-05	-0.31209	6.67746e-16
GI_24430213.S.8	brown	0.152029	0.000114331	-0.286649	1.49686e-13	0.235467	1.68569e-09	0.17701	6.7517e-06	-0.255331	5.72945e-11	0.283113	3.0457e-13	-0.333136	5.01365e-18
GI_31377794.S.3	brown	0.150993	0.000127431	-0.310656	9.18867e-16	0.121291	0.00213055	0.549223	1.24874e-51	0.0468169	0.237289	0.509587	1.58804e-43	-0.630915	3.07503e-72
GI_38505195.S.7	brown	0.135957	0.000568831	-0.181314	3.97556e-06	0.313239	5.1625e-16	0.349534	8.45442e-20	-0.100659	0.0108968	0.369206	4.5474e-22	-0.415441	4.69659e-28
GI_45505175.S.10	brown	-0.13546	0.000596189	-0.111096	0.00493062	-0.123521	0.00175827	-0.576673	6.52314e-58	-0.0982647	0.0129503	-0.501165	6.15837e-42	0.738669	3.2735e-111
GI_63029936.A.3	brown	-0.134896	0.000628708	0.078859	0.0463016	0.000595702	0.988009	-0.5284	3.07454e-47	0.0167814	0.671999	-0.641287	2.59924e-75	0.68766	1.23268e-90
GI_20149501.S.6	brown	-0.134082	0.000678564	0.203388	2.1535e-07	0.0390941	0.323799	-0.123558	0.00175262	0.012813	0.746489	-0.301971	6.12947e-15	0.196524	5.52846e-07
GI_4826658.S.8	brown	-0.130974	0.000904571	0.0365251	0.356634	-0.148543	0.000164232	-0.326154	2.65176e-17	0.0615873	0.119884	-0.432483	1.6506e-30	0.73227	2.26508e-108
GI_38045911.A.3	brown	-0.127103	0.00128308	0.128525	0.00112972	-0.143331	0.000278106	-0.235738	1.61297e-09	0.0924413	0.0194286	-0.376653	5.71145e-23	0.590388	2.79755e-61
GI_57242780.A.2	brown	-0.126399	0.00136586	0.0534693	0.177035	-0.198614	4.16312e-07	-0.171405	1.32069e-05	-0.0155625	0.694579	-0.168004	1.96392e-05	0.550272	7.36279e-52
GI_17017986.S.4	brown	-0.124658	0.00159229	0.0655707	0.0977093	-0.127887	0.00119622	-0.608407	5.88022e-66	0.035437	0.371152	-0.806541	1.50325e-147	0.785128	1.14835e-134
GI_74275347.A.1	brown	-0.12405	0.00167909	0.488562	1.2176e-39	-0.224776	9.21756e-09	-0.0512069	0.196099	0.125181	0.00152085	-0.224131	1.0186e-08	0.497432	3.01731e-41
GI_22538813.S.7	brown	0.120619	0.00225618	-0.148108	0.000171718	0.0280989	0.478296	0.247129	2.39967e-10	-0.0339674	0.391329	0.290316	7.09013e-14	-0.356226	1.48875e-20
GI_4501882.S.1	brown	-0.119071	0.0025718	-0.139391	0.000409391	-0.0372057	0.347738	-0.565167	3.30684e-55	-0.0974629	0.0137106	-0.613539	2.40754e-67	0.659835	4.10475e-81
GI_4758943.S.9	brown	-0.11832	0.0027389	0.305473	2.87347e-15	-0.173706	1.00525e-05	-0.0134803	0.733775	0.38047	1.93133e-23	-0.354436	2.3787e-20	0.482707	1.31855e-38
GI_38045950.S.4	brown	-0.116311	0.00323565	-0.0746712	0.0592261	-0.00719808	0.855895	-0.482976	1.18268e-38	0.0091572	0.81729	-0.588718	7.33434e-61	0.639698	7.82458e-75
GI_30089964.S.10	brown	-0.115499	0.00345887	-0.00482699	0.903073	-0.156452	7.1388e-05	-0.477994	8.67934e-38	-0.0256474	0.517525	-0.387729	2.36041e-24	0.68838	6.76163e-91
GI_80861484.S.6	brown	0.114395	0.00378475	-0.117589	0.00291106	0.193342	8.46399e-07	0.306104	2.50392e-15	-0.0822452	0.0376649	0.414747	5.87359e-28	-0.410136	2.55646e-27
GI_73427804.A.9	brown	-0.11434	0.00380168	0.0543178	0.170252	-0.108121	0.00622269	-0.254849	6.24242e-11	0.143535	0.000272532	-0.349107	9.43106e-20	0.752699	9.67608e-118
GI_8393607.S.5	brown	0.114249	0.00382978	0.118418	0.00271642	-0.134783	0.000635393	0.183438	3.04705e-06	0.270947	3.2508e-12	0.0609652	0.123677	-0.296185	2.09576e-14
GI_42544195.A.9	brown	-0.114218	0.00383921	0.121047	0.00217553	-0.136383	0.0005463	-0.302817	5.10963e-15	0.0736826	0.0626783	-0.503445	2.31053e-42	0.583377	1.54253e-59
GI_9845506.S.8	brown	0.113236	0.00415638	-0.165065	2.75045e-05	0.139836	0.000392108	0.415846	4.12198e-28	-0.0941761	0.0172536	0.330282	9.95682e-18	-0.527204	5.37988e-47
GI_23397641.A.8	brown	0.113214	0.00416373	-0.0735823	0.0630378	-0.142617	0.000298514	-0.132765	0.000767061	0.448723	5.56113e-33	-0.392632	5.53779e-25	0.335992	2.50553e-18
GI_20149501.S.3	brown	-0.112897	0.00427099	0.154771	8.55103e-05	0.0924549	0.0194106	-0.0530694	0.180301	0.0525123	0.184924	-0.293208	3.90259e-14	0.306979	2.06809e-15
GI_47132559.A.8	brown	-0.111784	0.00466824	-0.138889	0.000429741	-0.0471606	0.23386	-0.692932	1.45987e-92	-0.0798322	0.0436639	-0.642867	8.63772e-76	0.702704	3.02594e-96
GI_48762939.S.10	brown	0.109909	0.00541367	-0.041902	0.290234	-0.00411506	0.917313	0.444412	2.59811e-32	0.117882	0.00284088	0.453291	1.06008e-33	-0.492631	2.26226e-40
GI_49574513.S.6	brown	-0.10813	0.00621866	-0.0126537	0.749534	-0.0694698	0.0792986	-0.518324	3.20121e-45	-0.0937684	0.0177446	-0.484654	6.00055e-39	0.773299	3.63045e-128
GI_15451855.S.8	brown	-0.107385	0.00658643	-0.115326	0.00350824	-0.015446	0.696752	-0.502592	3.33749e-42	-0.0288997	0.465841	-0.560173	4.57852e-54	0.739526	1.34424e-111
GI_9665231.S.1	brown	-0.105472	0.00762133	-0.0551892	0.163491	-0.00795558	0.840922	-0.50804	3.1335e-43	-0.0408658	0.302338	-0.626269	6.70906e-71	0.709123	9.50832e-99
GI_46370072.A.7	brown	-0.104668	0.00809823	-0.0812202	0.0401218	-0.187863	1.73363e-06	-0.565743	2.43473e-55	-0.096595	0.0145776	-0.491584	3.49569e-40	0.675619	2.18939e-86
GI_45505175.S.9	brown	-0.104149	0.00842001	-0.0834908	0.0348523	-0.0567279	0.152046	-0.536879	5.45288e-49	-0.0755469	0.056301	-0.465405	1.15563e-35	0.768057	2.06777e-125
GI_67763815.S.8	brown	-0.102611	0.00944201	0.380528	1.89963e-23	-0.0656234	0.0974393	-0.0767653	0.0524317	0.111909	0.00462224	-0.358823	7.50256e-21	0.532191	5.13851e-48
GI_61743927.S.5	brown	0.10022	0.0112501	0.00296483	0.940374	0.0546001	0.168039	0.447028	1.02235e-32	0.0386897	0.328833	0.505878	8.05272e-43	-0.526458	7.61761e-47
GI_46255021.A.6	green	-0.277973	8.40116e-13	0.730095	2.00209e-107	-0.166067	2.45361e-05	-0.123889	0.0017029	-0.268549	5.11362e-12	-0.203729	2.05341e-07	0.0794703	0.0446296
GI_52851450.S.2	green	0.274853	1.53964e-12	-0.33341	4.69216e-18	0.194014	7.74017e-07	0.322386	6.39888e-17	0.306948	2.08219e-15	0.274753	1.56946e-12	-0.212952	5.47911e-08
GI_46255021.A.7	green	-0.267432	6.30487e-12	0.785238	9.94955e-135	-0.16386	3.15231e-05	-0.0227305	0.566278	-0.244774	3.58668e-10	-0.131836	0.000835766	0.0807163	0.0413786
GI_46255021.A.10	green	-0.256263	4.85372e-11	0.760944	8.70833e-122	-0.173354	1.04836e-05	-0.0914931	0.0207155	-0.223373	1.14494e-08	-0.143952	0.000261422	0.0890906	0.0243132
GI_52851450.S.6	green	0.24567	3.07947e-10	-0.415953	3.9828e-28	0.071986	0.0689889	-0.114974	0.00361058	0.343953	3.48617e-19	-0.148735	0.000161008	0.0888418	0.024715
GI_52851450.S.10	green	0.212047	6.25445e-08	-0.359717	5.9165e-21	0.0496714	0.209866	-0.0408111	0.302986	0.295254	2.54735e-14	-0.0628084	0.112704	0.0185102	0.640477
GI_42741670.S.6	green	0.202026	2.60351e-07	-0.326937	2.20454e-17	0.0565967	0.152998	0.231552	3.171e-09	0.324045	4.34833e-17	0.181217	4.02392e-06	-0.253401	8.06321e-11
GI_58530854.S.6	green	-0.191836	1.03284e-06	0.633088	7.14256e-73	-0.301594	6.646e-15	-0.10378	0.0086561	-0.106446	0.00707736	-0.0880812	0.0259791	-0.0233237	0.556188
GI_4502094.S.9	green	0.190806	1.18248e-06	-0.33396	4.10735e-18	0.0388025	0.327425	0.309157	1.28074e-15	0.495669	6.34622e-41	0.218493	2.40631e-08	-0.0403679	0.308272
GI_40316936.S.2	green	-0.190567	1.22014e-06	0.708557	1.58971e-98	-0.200381	3.26825e-07	0.183465	3.03686e-06	-0.115542	0.00344673	0.173832	9.90312e-06	-0.0900923	0.0227523
GI_67763815.S.2	green	-0.190113	1.2947e-06	0.598195	2.8621e-63	-0.0796109	0.0442521	0.160864	4.40654e-05	0.0249976	0.528197	-0.111494	0.00477721	-0.0342527	0.387361
GI_5730072.S.5	green	-0.189351	1.42974e-06	0.510283	1.16816e-43	-0.107196	0.00668235	-0.0585703	0.139157	-0.216105	3.44008e-08	0.0486974	0.218954	-0.017428	0.660137
GI_4502094.S.5	green	0.18861	1.57407e-06	-0.343137	4.2789e-19	-0.00631697	0.873376	0.238545	1.01764e-09	0.494985	8.45901e-41	0.162899	3.51206e-05	0.0190144	0.631399
GI_46397311.A.10	green	-0.186723	2.00741e-06	0.412281	1.29309e-27	-0.243652	4.337e-10	0.0366014	0.35563	0.223054	1.20243e-08	-0.184677	2.60556e-06	0.0896943	0.0233618
GI_31543409.S.6	green	-0.184846	2.55039e-06	0.806836	9.73958e-148	-0.232187	2.8643e-09	-0.187095	1.91374e-06	-0.124531	0.00161015	-0.32367	4.74564e-17	0.116283	0.00324326
GI_4885294.S.3	green	-0.179429	5.02125e-06	0.211169	7.10643e-08	-0.144803	0.000240104	-0.234915	1.84407e-09	-0.0400082	0.312606	-0.153324	9.97318e-05	0.176985	6.77209e-06
GI_10518500.S.8	green	-0.174512	9.12833e-06	0.650725	3.2632e-78	-0.0831511	0.0356009	0.10942	0.00562506	-0.0672544	0.0893793	-0.000110429	0.997777	0.025999	0.511799
GI_19923111.S.7	green	0.169361	1.67795e-05	-0.477279	1.15193e-37	0.132132	0.00081329	0.0850769	0.0315315	0.0259628	0.512388	0.192103	9.97165e-07	-0.146223	0.000208068
GI_31543409.S.7	green	-0.168092	1.94419e-05	0.636522	6.94112e-74	-0.185726	2.28017e-06	-0.145768	0.000217861	-0.0653723	0.09873	-0.364143	1.80686e-21	0.101705	0.010094
GI_40316936.S.1	green	-0.165065	2.75029e-05	0.498178	2.19945e-41	-0.127575	0.00123013	0.0660794	0.0951294	-0.176455	7.22251e-06	-0.0275406	0.487085	-0.0426593	0.281596
GI_51093380.A.4	green	-0.162146	3.82095e-05	0.11429	0.0038169	-0.210812	7.48419e-08	-0.359302	6.60656e-21	-0.142737	0.000295003	-0.0809793	0.0407185	0.161832	3.95707e-05
GI_82659118.S.6	green	-0.158653	5.62079e-05	0.42897	5.43242e-30	-0.160617	4.52877e-05	-0.00340135	0.931615	0.265954	8.305e-12	-0.32909	1.32298e-17	0.160175	4.75526e-05
GI_31543409.S.9	green	-0.154704	8.61275e-05	0.774707	6.41117e-129	-0.178132	5.88826e-06	-0.0502562	0.204544	-0.0857586	0.0301896	-0.223349	1.14914e-08	0.166355	2.37403e-05
GI_39995095.S.1	green	-0.149971	0.000141711	0.345439	2.39769e-19	-0.169027	1.74453e-05	0.0676566	0.0874763	0.0749994	0.0581155	0.134504	0.000652247	0.113687	0.00400786
GI_13699838.A.5	green	-0.146852	0.000195216	0.379058	2.88942e-23	-0.126768	0.00132191	-0.00590836	0.881504	0.0381549	0.335568	0.0585318	0.139418	0.221139	1.61205e-08
GI_62243247.A.7	green	0.138891	0.000429656	-0.353826	2.78834e-20	0.173768	9.97823e-06	0.00605512	0.878583	-0.303261	4.64238e-15	0.0954165	0.015832	-0.0549273	0.165501
GI_21264603.S.9	green	-0.13577	0.000578962	0.381335	1.50774e-23	-0.0829873	0.0359669	0.02431	0.539608	-0.107598	0.00647939	0.119107	0.00256402	0.0588633	0.137187
GI_16950656.S.4	green	0.132883	0.000758655	-0.477042	1.26503e-37	0.180586	4.35191e-06	0.0372187	0.347569	-0.133289	0.000730618	0.111423	0.00480419	-0.144097	0.000257665
GI_10518500.S.9	green	-0.131753	0.000842117	0.517644	4.35616e-45	-0.0652415	0.0994077	-0.151322	0.000123119	-0.149257	0.000152587	-0.2627	1.51456e-11	0.0958691	0.0153395
GI_13128859.S.9	green	-0.126676	0.00133276	0.52128	8.32564e-46	-0.190431	1.24195e-06	0.281758	3.98775e-13	0.0954096	0.0158396	0.065883	0.0961188	-0.181961	3.66763e-06
GI_42794624.A.4	green	-0.123849	0.00170876	0.420177	1.00877e-28	-0.138063	0.000465331	0.0726228	0.0665619	0.191517	1.07722e-06	-0.274343	1.69846e-12	0.0592758	0.13445
GI_24041025.S.6	green	-0.123393	0.00177791	0.52047	1.2056e-45	-0.188867	1.52258e-06	0.0901694	0.0226358	-0.0241671	0.541994	0.152695	0.000106594	-0.146026	0.000212271
GI_19923138.S.7	green	0.120794	0.00222281	-0.524991	1.5066e-46	0.172342	1.18223e-05	-0.0178021	0.653313	-0.246111	2.85626e-10	0.198715	4.10652e-07	-0.156405	7.17554e-05
GI_19923138.S.9	green	0.120018	0.00237435	-0.510021	1.31173e-43	0.141597	0.000330096	0.0953238	0.0159345	-0.232731	2.62482e-09	0.27106	3.18204e-12	-0.145132	0.000232291
GI_74275347.A.8	green	-0.119679	0.00244328	0.502308	3.77142e-42	-0.192812	9.07988e-07	-0.109902	0.00541702	0.0742147	0.0608001	-0.349473	8.58684e-20	0.270968	3.23792e-12
GI_13128859.S.4	green	-0.115212	0.00354114	0.306002	2.56062e-15	-0.0966875	0.014483	-0.0281802	0.477023	0.0059617	0.880442	-0.275563	1.34211e-12	0.155941	7.54281e-05
GI_14790148.A.8	green	-0.113315	0.00412987	0.257448	3.9265e-11	-0.162335	3.74105e-05	0.170745	1.42727e-05	0.122164	0.00197707	0.303544	4.36748e-15	-0.030032	0.448543
GI_51477209.S.8	grey	-0.314066	4.28683e-16	0.150085	0.000140048	-0.195502	6.3435e-07	-0.30286	5.06152e-15	-0.146096	0.000210772	-0.292381	4.63255e-14	0.170693	1.43596e-05
GI_58530854.S.3	grey	-0.251991	1.033e-10	0.298533	1.27683e-14	-0.105921	0.00736644	-0.137954	0.000470228	-0.0604304	0.127012	-0.205294	1.6479e-07	0.114072	0.00388521
GI_4507750.S.10	grey	0.204628	1.81e-07	-0.114953	0.00361657	0.0585738	0.139134	0.0551781	0.163575	-0.0621416	0.116582	0.0548176	0.166349	-0.175961	7.66771e-06
GI_34222344.S.6	grey	0.193392	8.40796e-07	-0.0913364	0.0209352	-0.0874732	0.0270291	0.272333	2.49676e-12	0.248932	1.7593e-10	0.143953	0.000261421	-0.254894	6.1928e-11
GI_4502094.S.2	grey	0.184433	2.68753e-06	-0.326467	2.46271e-17	-0.00405505	0.918515	0.290032	7.51503e-14	0.593164	5.56306e-62	0.103208	0.00903315	-0.0631372	0.11083
GI_31880793.S.5	grey	0.163844	3.15779e-05	-0.129712	0.00101478	-0.0342595	0.387267	0.0492894	0.213398	0.150176	0.000138741	0.0705248	0.0748333	-0.094128	0.0173109
GI_21536304.S.1	grey	0.162772	3.5625e-05	-0.140555	0.000365586	0.200729	3.11518e-07	0.10397	0.00853393	0.369481	4.2154e-22	0.0441867	0.264709	0.00827034	0.834717
GI_84872058.S.6	grey	0.155749	7.7004e-05	-0.0603357	0.12761	-0.0616578	0.11946	0.251409	1.14385e-10	0.775847	1.56142e-129	0.0883678	0.0254962	0.0680802	0.0855072
GI_38026848.A.8	grey	0.152419	0.000109731	-0.246154	2.83562e-10	0.0916771	0.0204602	0.143551	0.000272098	0.47637	1.65006e-37	-0.213685	4.92058e-08	-0.00169729	0.965844
GI_84872058.S.1	grey	0.145636	0.0002208	-0.0401744	0.310599	-0.0876074	0.0267943	0.133119	0.000742282	0.802514	5.25094e-145	-0.0329022	0.406362	0.0982677	0.0129475
GI_13540528.A.6	grey	0.144078	0.000258169	0.0757704	0.055574	-0.0371358	0.348645	0.254422	6.7324e-11	0.194778	6.99014e-07	0.177129	6.65488e-06	-0.240108	7.85471e-10
GI_17017973.S.8	grey	0.143993	0.000260369	-0.213322	5.18986e-08	0.0836598	0.0344848	0.044871	0.257375	0.00608471	0.877994	0.0496834	0.209757	-0.0513091	0.195207
GI_78190476.A.6	grey	0.138384	0.000451199	-0.318959	1.41094e-16	0.0498658	0.208087	0.150943	0.000128087	-0.0956585	0.015567	0.300936	7.65217e-15	-0.146231	0.000207905
GI_24430213.S.6	grey	0.138352	0.000452594	-0.167631	2.05039e-05	0.0655639	0.0977439	-0.0918214	0.0202619	-0.171999	1.23123e-05	0.0437259	0.269729	-0.0555143	0.16102
GI_65301163.A.6	grey	-0.136468	0.000541876	0.327613	1.87879e-17	-0.224463	9.67531e-09	-0.00429673	0.913676	0.0605228	0.126431	0.0331057	0.403463	-0.164109	3.06474e-05
GI_64085176.A.5	grey	0.135827	0.000575875	-0.255766	5.30345e-11	0.137472	0.000492422	0.0573221	0.147794	-0.247617	2.20703e-10	0.160478	4.5986e-05	-0.240483	7.38005e-10
GI_4507926.S.9	grey	0.133901	0.000690101	-0.383005	9.32585e-24	0.228498	5.15036e-09	0.189164	1.46488e-06	0.0292524	0.460413	0.290756	6.47677e-14	-0.252305	9.77773e-11
GI_34222344.S.4	grey	0.128848	0.00109726	-0.077794	0.04934	-0.0597337	0.131461	0.065228	0.0994779	0.243161	4.71152e-10	-0.0599629	0.129984	0.185039	2.48864e-06
GI_7108341.A.8	grey	-0.128596	0.00112251	0.189769	1.35406e-06	-0.0677529	0.0870255	0.263358	1.34232e-11	0.213951	4.73112e-08	-0.0908297	0.0216594	0.164986	2.77494e-05
GI_20357509.A.4	grey	0.127463	0.00124249	-0.084119	0.033503	0.143278	0.000279595	-0.176567	7.12494e-06	-0.151327	0.000123061	-0.101246	0.0104397	-0.0937364	0.0177837
GI_62241034.S.7	grey	0.123979	0.00168951	0.100254	0.0112228	-0.0477906	0.227665	-0.0731193	0.0647185	0.340912	7.45641e-19	-0.289073	9.14498e-14	0.053243	0.178878
GI_42741670.S.1	grey	0.123183	0.00181054	-0.222636	1.28217e-08	-0.0856627	0.0303753	-0.205157	1.6801e-07	0.267424	6.31441e-12	-0.175864	7.7578e-06	0.124661	0.00159185
GI_84872058.S.3	grey	0.122929	0.00185085	-0.0585535	0.139271	-0.122551	0.00191215	0.0617648	0.118819	0.752925	7.53028e-118	-0.106435	0.00708329	-0.00766211	0.846716
GI_52851464.S.6	grey	0.122105	0.00198699	-0.233642	2.26636e-09	0.0704434	0.0751703	-0.0148466	0.707969	-0.0342331	0.387632	0.161711	4.01083e-05	-0.107498	0.00652908
GI_18379354.S.3	grey	0.120933	0.00219676	-0.333302	4.81696e-18	0.0253113	0.523032	-0.0299526	0.449744	-0.0548869	0.165813	0.210038	8.3716e-08	-0.0849978	0.0316904
GI_13540528.A.7	grey	0.12065	0.00225024	0.0374418	0.344685	-0.076534	0.0531488	0.139708	0.00039698	0.119181	0.00254815	0.0904281	0.0222489	-0.200288	3.31023e-07
GI_71164890.S.8	grey	-0.120151	0.00234765	0.0508034	0.199652	-0.0341325	0.38903	-0.194457	7.29603e-07	-0.479634	4.51927e-38	0.0509318	0.198516	-0.101761	0.010053
GI_38455387.S.6	grey	-0.119584	0.00246291	-0.162568	3.64465e-05	0.0385738	0.330286	0.0387477	0.328108	-0.329031	1.34181e-17	0.254097	7.13095e-11	-0.190765	1.18896e-06
GI_83415183.S.7	grey	-0.119053	0.00257558	-0.228294	5.31945e-09	0.0402126	0.310138	-0.099019	0.0122693	-0.154055	9.22885e-05	-0.0612724	0.121792	0.112634	0.00436205
GI_21071040.S.10	grey	0.117963	0.00282164	-0.249388	1.62576e-10	-0.0794801	0.0446032	0.151665	0.000118773	0.573781	3.19409e-57	0.0939757	0.0174935	-0.0880286	0.0260685
GI_58530879.A.10	grey	-0.117616	0.00290441	-0.13272	0.000770198	-0.0888211	0.0247487	-0.229197	4.61224e-09	-0.336122	2.42732e-18	-0.0277049	0.48449	-0.058649	0.138626
GI_22208965.S.1	grey	0.114842	0.00364953	-0.22866	5.02053e-09	0.185257	2.42044e-06	0.0184922	0.640802	0.104888	0.00796506	0.284847	2.15273e-13	-0.22938	4.4809e-09
GI_4758935.S.1	grey	-0.114586	0.0037262	0.0409494	0.30135	0.046839	0.237068	0.212007	6.29032e-08	0.241536	6.19048e-10	0.0998006	0.0115972	-0.126123	0.00139967
GI_83641882.S.8	grey	-0.111936	0.00461228	0.165533	2.60779e-05	-0.185782	2.26393e-06	-0.0322875	0.415191	-0.193502	8.28636e-07	0.0139878	0.724152	0.13275	0.000768083
GI_65301163.A.5	grey	-0.109278	0.00568776	0.128943	0.00108797	0.0280642	0.47884	-0.0413611	0.296511	-0.00300682	0.939531	-0.0796617	0.0441166	0.0401606	0.310764
GI_20143972.S.8	grey	-0.108482	0.00605142	0.231408	3.24512e-09	-0.292565	4.45937e-14	-0.327521	1.92001e-17	-0.229567	4.34949e-09	-0.182334	3.50041e-06	0.0456423	0.249276
GI_10800407.S.4	grey	-0.10826	0.00615647	0.276051	1.22108e-12	-0.0333014	0.400689	0.00983159	0.804098	-0.189387	1.42303e-06	0.0060633	0.87842	-0.0529132	0.181588
GI_23238213.A.5	grey	-0.106441	0.00707991	-0.0547259	0.16706	-0.134516	0.000651497	0.105667	0.00750944	0.197157	5.07495e-07	0.0679602	0.0860614	0.0182947	0.644373
GI_46361979.S.5	grey	-0.106177	0.00722403	0.317126	2.14452e-16	-0.205834	1.52698e-07	-0.154608	8.70077e-05	0.125968	0.00141901	-0.171931	1.24117e-05	0.152104	0.000113434
GI_4557678.S.10	grey	-0.105104	0.00783653	0.0923943	0.0194907	-0.0642727	0.104544	0.0778571	0.0491556	-0.0286931	0.469038	0.154036	9.24824e-05	-0.122268	0.00195934
GI_13787190.S.10	grey	-0.10476	0.00804247	0.100652	0.0109023	-0.062139	0.116597	-0.221866	1.44273e-08	-0.00962591	0.808116	-0.20983	8.62628e-08	0.109021	0.00580309
GI_78190476.A.7	grey	0.103506	0.00883487	-0.211348	6.92384e-08	-0.0153067	0.699353	-0.206705	1.34959e-07	-0.154758	8.56273e-05	0.0492867	0.213423	0.00694203	0.860968
GI_12408643.A.5	grey	-0.103078	0.00912046	0.141625	0.000329195	-0.182642	3.36786e-06	-0.139746	0.00039555	-0.168761	1.79908e-05	0.0686112	0.08309	-0.0826492	0.0367322
GI_10800418.S.3	grey	-0.101899	0.00995158	0.140945	0.000351902	-0.0794639	0.0446468	-0.00502986	0.89902	-0.103107	0.00910129	-0.0777218	0.0495521	0.00599705	0.879739
GI_10092618.S.4	turquoise	0.279581	6.13081e-13	-0.154413	8.88405e-05	0.585951	3.57856e-60	0.456835	2.87983e-34	-0.00497435	0.900129	0.535161	1.24563e-48	-0.44195	6.2023e-32
GI_58530854.S.4	turquoise	-0.220408	1.80153e-08	0.413996	7.47412e-28	-0.220738	1.71357e-08	-0.459682	9.9966e-35	-0.10057	0.0109673	-0.614552	1.27257e-67	0.516175	8.45306e-45
GI_22748928.S.10	turquoise	-0.208318	1.07212e-07	0.156369	7.20313e-05	-0.24903	1.72961e-10	-0.283713	2.70154e-13	-0.00541305	0.891373	-0.346829	1.68581e-19	0.166977	2.21069e-05
GI_5730072.S.7	turquoise	-0.207572	1.19278e-07	0.237836	1.14393e-09	-0.0858762	0.0299631	-0.503517	2.2404e-42	-0.295581	2.37865e-14	-0.519058	2.2938e-45	0.371875	2.1752e-22
GI_5730072.S.6	turquoise	-0.206204	1.44898e-07	0.305766	2.69611e-15	-0.151836	0.000116669	-0.382681	1.02402e-23	-0.32515	3.35748e-17	-0.383052	9.20114e-24	0.15061	0.00013262
GI_52856403.S.8	turquoise	0.200142	3.37752e-07	-0.0854437	0.0308031	0.325051	3.43565e-17	0.588714	7.35359e-61	-0.0696336	0.0785913	0.633951	3.98597e-73	-0.574729	1.90105e-57
GI_31881629.S.5	turquoise	0.189768	1.35424e-06	-0.137681	0.000482714	0.136188	0.000556492	0.57068	1.72426e-56	0.106195	0.00721401	0.682974	5.87548e-89	-0.540673	8.64369e-50
GI_41282001.A.8	turquoise	0.181959	3.66843e-06	-0.0347588	0.380382	0.492886	2.03496e-40	0.433333	1.23431e-30	-0.143612	0.000270444	0.483124	1.11433e-38	-0.357118	1.17729e-20
GI_4557416.S.5	turquoise	0.179766	4.81702e-06	-0.132488	0.000786982	0.261087	2.03381e-11	0.604562	6.20441e-65	-0.0513638	0.194731	0.692407	2.28028e-92	-0.572407	6.75831e-57
GI_4505028.S.7	turquoise	-0.174307	9.35565e-06	0.251906	1.04857e-10	-0.206409	1.40746e-07	-0.353436	3.08658e-20	-0.0575849	0.145942	-0.494561	1.01028e-40	0.282458	3.47022e-13
GI_10518499.S.7	turquoise	-0.170176	1.5257e-05	0.350043	7.41749e-20	-0.166531	2.32684e-05	-0.527849	3.97869e-47	-0.101948	0.0099153	-0.639156	1.13779e-74	0.533368	2.93624e-48
GI_22748928.S.7	turquoise	-0.169973	1.56232e-05	0.238641	1.00169e-09	-0.246331	2.75107e-10	-0.288317	1.06695e-13	0.127105	0.00128288	-0.374999	9.09746e-23	0.247853	2.1191e-10
GI_30410787.A.10	turquoise	-0.165738	2.54738e-05	0.169968	1.56332e-05	-0.206432	1.40283e-07	-0.567103	1.17957e-55	0.14484	0.000239195	-0.762504	1.43195e-122	0.647229	3.98508e-77
GI_18375500.A.6	turquoise	-0.163012	3.46769e-05	0.206358	1.41768e-07	-0.104248	0.00835788	-0.354241	2.50239e-20	0.0260959	0.510227	-0.630754	3.42473e-72	0.501727	4.84056e-42
GI_52856403.S.5	turquoise	0.162017	3.87603e-05	-0.142763	0.000294227	0.27988	5.78008e-13	0.621186	1.84473e-69	-0.0181309	0.64734	0.669621	2.41233e-84	-0.482045	1.72086e-38
GI_13027798.S.6	turquoise	0.158423	5.76368e-05	0.0592449	0.134653	0.166607	2.30649e-05	0.458257	1.69995e-34	0.0630469	0.111342	0.62633	6.44783e-71	-0.517521	4.60434e-45
GI_63025221.S.6	turquoise	0.158163	5.92964e-05	-0.192155	9.90299e-07	0.291439	5.62695e-14	0.515875	9.67135e-45	-0.0957125	0.0155084	0.563149	9.61504e-55	-0.309136	1.2868e-15
GI_73623396.S.1	turquoise	-0.156192	7.3422e-05	0.249579	1.57285e-10	-0.0992783	0.0120426	-0.445896	1.53209e-32	-0.180565	4.36363e-06	-0.561419	2.38681e-54	0.283886	2.60977e-13
GI_29171748.A.2	turquoise	0.154482	8.81904e-05	0.0324482	0.412872	0.180569	4.36132e-06	0.265236	9.48875e-12	0.0863983	0.0289751	0.389967	1.2216e-24	-0.21981	1.97275e-08
GI_72255577.S.5	turquoise	-0.153553	9.73406e-05	0.271647	2.84586e-12	-0.221485	1.52917e-08	-0.620542	2.79426e-69	0.0822982	0.0375415	-0.748191	1.35224e-115	0.592907	6.46605e-62
GI_6552334.S.5	turquoise	0.153327	9.97009e-05	-0.203454	2.13372e-07	0.149353	0.000151071	0.550253	7.43192e-52	-0.0324778	0.412446	0.648749	1.34772e-77	-0.246089	2.86721e-10
GI_6552334.S.2	turquoise	0.153253	0.000100491	-0.386926	2.98586e-24	0.18541	2.37384e-06	0.304255	3.74419e-15	-0.0679963	0.0858945	0.399553	6.86204e-26	-0.070648	0.0743254
GI_21314652.S.9	turquoise	0.15258	0.000107892	-0.0375454	0.343351	0.0686253	0.0830265	0.161245	4.22392e-05	-0.156858	6.83236e-05	0.361807	3.38701e-21	-0.298728	1.2251e-14
GI_42740906.A.4	turquoise	0.1508	0.000130011	-0.485686	3.94602e-39	0.220664	1.73289e-08	0.25217	1.00108e-10	-0.20773	1.16618e-07	0.467483	5.22815e-36	-0.498128	2.24672e-41
GI_17017973.S.10	turquoise	0.148935	0.000157729	-0.162842	3.53468e-05	0.0921398	0.0198301	0.421182	7.2554e-29	0.0964903	0.0146854	0.503316	2.44289e-42	-0.430521	3.21587e-30
GI_10835012.S.4	turquoise	0.147993	0.00017376	-0.0870306	0.0278164	0.00125271	0.974787	0.349177	9.26394e-20	0.043619	0.270902	0.61869	9.18328e-69	-0.510414	1.10282e-43
GI_50811906.S.3	turquoise	0.146122	0.000210219	-0.427458	9.03514e-30	0.15634	7.2255e-05	0.379374	2.64107e-23	-0.193842	7.91935e-07	0.578588	2.25797e-58	-0.605893	2.75379e-65
GI_33359683.S.10	turquoise	0.145687	0.000219657	0.0848112	0.0320681	0.00246522	0.950407	0.501988	4.32641e-42	0.106258	0.00717966	0.487968	1.55362e-39	-0.420177	1.00872e-28
GI_4507230.S.3	turquoise	-0.14357	0.00027157	0.253355	8.1293e-11	-0.157639	6.27762e-05	-0.457748	2.05338e-34	-0.0362456	0.360328	-0.58698	1.98873e-60	0.501897	4.50007e-42
GI_41350331.S.7	turquoise	-0.143537	0.000272478	0.172805	1.11906e-05	-0.196948	5.2209e-07	-0.370932	2.82501e-22	0.019421	0.624122	-0.549303	1.19932e-51	0.0691637	0.080634
GI_23238205.S.3	turquoise	0.141843	0.000322224	0.0369101	0.351584	0.0159191	0.687943	0.595879	1.12915e-62	0.0277014	0.484545	0.74035	5.68854e-112	-0.640015	6.28096e-75
GI_48928015.A.4	turquoise	0.140643	0.000362462	0.0317303	0.423291	0.0714801	0.0709687	0.686495	3.24307e-90	0.124525	0.00161088	0.743924	1.31718e-113	-0.541636	5.39686e-50
GI_48762938.S.1	turquoise	0.140504	0.000367388	0.00180462	0.963686	0.0600211	0.129611	0.578646	2.18635e-58	0.00584863	0.882693	0.647096	4.37945e-77	-0.603498	1.18412e-64
GI_21687111.S.8	turquoise	0.139558	0.000402819	-0.30754	1.82881e-15	0.0478104	0.227471	0.552662	2.19362e-52	-0.0064654	0.870426	0.56376	6.96605e-55	-0.554072	1.06887e-52
GI_8400733.S.7	turquoise	-0.137237	0.000503633	0.118223	0.00276124	-0.0794853	0.0445891	-0.264893	1.01116e-11	-0.213258	5.23845e-08	-0.357506	1.06288e-20	0.283214	2.98515e-13
GI_49574538.S.6	turquoise	-0.135443	0.000597102	0.0842061	0.0333194	-0.147104	0.000190274	-0.503969	1.84282e-42	-0.108513	0.00603687	-0.586761	2.25461e-60	0.553146	1.71513e-52
GI_16554596.A.4	turquoise	0.132006	0.000822783	-0.0910764	0.0213042	0.425103	1.98433e-29	0.4124	1.24517e-27	-0.0990166	0.0122714	0.564526	4.64542e-55	-0.380305	2.02492e-23
GI_30795246.S.4	turquoise	-0.131975	0.00082511	-0.123795	0.00171692	-0.145386	0.000226415	-0.254713	6.39446e-11	-0.0719724	0.0690415	-0.291505	5.55115e-14	0.136097	0.000561329
GI_10518499.S.9	turquoise	-0.13146	0.000865174	0.369945	3.70963e-22	-0.0121649	0.758905	-0.141424	0.000335756	-0.0996116	0.0117566	-0.329987	1.06846e-17	0.350762	6.16492e-20
GI_30410787.A.4	turquoise	-0.129828	0.00100416	0.0232593	0.55728	-0.113477	0.0040763	-0.266343	7.72488e-12	0.316611	2.4113e-16	-0.63535	1.54258e-73	0.390425	1.06682e-24
GI_37595561.S.6	turquoise	0.12917	0.00106587	-0.265263	9.44168e-12	0.171686	1.27769e-05	0.538674	2.28747e-49	-0.107127	0.00671782	0.720378	2.63388e-103	-0.627184	3.67209e-71
GI_23238205.S.4	turquoise	0.128747	0.00110736	0.00550932	0.889454	0.0724316	0.0672832	0.677842	3.722e-87	0.0540849	0.172094	0.847913	1.01202e-177	-0.690773	9.08423e-92
GI_18379352.S.4	turquoise	0.126822	0.0013156	-0.424609	2.33888e-29	0.0962601	0.0149249	0.318473	1.57701e-16	-0.166336	2.37923e-05	0.608528	5.457e-66	-0.440558	1.01158e-31
GI_4885214.S.2	turquoise	0.125499	0.00147899	-0.0142346	0.719488	-0.0988903	0.0123832	0.176494	7.18826e-06	0.063791	0.107175	0.305058	3.14522e-15	-0.239534	8.64114e-10
GI_4826683.S.9	turquoise	-0.125298	0.00150529	0.178218	5.82671e-06	-0.167406	2.10428e-05	-0.46907	2.84067e-36	0.050495	0.202398	-0.63113	2.66203e-72	0.317619	1.91693e-16
GI_34147555.S.3	turquoise	-0.124798	0.00157287	-0.0686141	0.0830772	-0.0967821	0.0143868	-0.475779	2.0828e-37	0.0623501	0.115358	-0.685017	1.09977e-89	0.544561	1.27788e-50
GI_50363233.A.8	turquoise	-0.124377	0.00163186	0.270908	3.2751e-12	-0.380822	1.74648e-23	-0.372672	1.74308e-22	0.333325	4.78972e-18	-0.677306	5.71472e-87	0.600045	9.48213e-64
GI_38176290.A.4	turquoise	0.123974	0.00169038	-0.235364	1.71416e-09	0.222113	1.38916e-08	0.573905	2.98539e-57	-0.0774487	0.0503604	0.740547	4.63206e-112	-0.497394	3.06597e-41
GI_4505430.S.7	turquoise	-0.121559	0.0020823	-0.00416648	0.916284	-0.125028	0.00154146	-0.688941	4.22983e-91	-0.118592	0.00267725	-0.700922	1.4577e-95	0.483273	1.04928e-38
GI_29029598.S.3	turquoise	0.121485	0.00209559	-0.00171987	0.96539	0.0662169	0.0944415	0.41284	1.08185e-27	0.068814	0.0821814	0.607995	7.58282e-66	-0.517325	5.03248e-45
GI_13904857.A.6	turquoise	0.120927	0.00219778	-0.000742675	0.985051	0.0957065	0.0155149	0.516568	7.08029e-45	0.0586686	0.138494	0.731846	3.46796e-108	-0.5669	1.31482e-55
GI_15451928.A.10	turquoise	-0.118668	0.00266033	0.206613	1.36727e-07	-0.162229	3.78557e-05	-0.32534	3.21083e-17	-0.0476513	0.229024	-0.44941	4.3417e-33	0.114467	0.00376245
GI_50845389.A.1	turquoise	0.118116	0.00278594	-0.0190795	0.630232	0.0979208	0.0132717	0.388674	1.78859e-24	-0.0161714	0.683263	0.575285	1.40123e-57	-0.465556	1.09137e-35
GI_38202238.A.1	turquoise	0.117534	0.00292431	-0.317929	1.78582e-16	0.0318474	0.421582	0.543379	2.291e-50	-0.0293439	0.459011	0.658243	1.34092e-80	-0.623287	4.7228e-70
GI_34222094.S.3	turquoise	-0.115064	0.00358396	0.219937	1.93513e-08	-0.191936	1.0194e-06	-0.243105	4.75672e-10	0.021806	0.582176	-0.515155	1.33632e-44	0.392585	5.61708e-25
GI_46249368.A.6	turquoise	-0.114967	0.00361267	0.345378	2.43482e-19	-0.159892	4.906e-05	0.220548	1.76365e-08	-0.0633659	0.10954	0.277625	8.9912e-13	-0.274696	1.58697e-12
GI_31083343.S.8	turquoise	0.114492	0.00375484	-0.336925	1.9943e-18	0.36502	1.42551e-21	0.34189	5.84454e-19	-0.150568	0.000133202	0.510503	1.06012e-43	-0.204879	1.7471e-07
GI_37595567.S.6	turquoise	0.114169	0.00385472	0.0355454	0.369688	0.0527124	0.183253	0.574537	2.11167e-57	-0.0733577	0.0638487	0.612173	5.66803e-67	-0.483597	9.20746e-39
GI_15451928.A.9	turquoise	-0.113953	0.00392274	0.182343	3.49649e-06	-0.155141	8.21953e-05	-0.4275	8.90838e-30	-0.0610036	0.12344	-0.531707	6.46662e-48	0.342357	5.2017e-19
GI_30410787.A.5	turquoise	-0.113913	0.00393523	0.11017	0.005304	-0.194953	6.8281e-07	-0.346999	1.61457e-19	0.355803	1.66353e-20	-0.67455	5.10168e-86	0.49553	6.72673e-41
GI_10518499.S.4	turquoise	-0.113812	0.00396749	0.200865	3.05739e-07	-0.00980304	0.804656	-0.313592	4.76937e-16	-0.186758	1.99842e-06	-0.415846	4.12279e-28	0.195007	6.7787e-07
GI_46249368.A.5	turquoise	-0.113619	0.00402986	0.331437	7.55019e-18	-0.122377	0.00194112	0.0668214	0.0914647	-0.151155	0.000125285	0.124785	0.00157467	-0.204409	1.86646e-07
GI_4507926.S.10	turquoise	0.113106	0.00419991	-0.244681	3.64352e-10	0.148083	0.000172156	0.139889	0.000390068	-0.0121076	0.760005	0.427196	9.86419e-30	-0.30376	4.16754e-15
GI_14589887.S.5	turquoise	-0.11281	0.00430085	0.183352	3.08054e-06	-0.217448	2.81497e-08	-0.248874	1.77699e-10	0.258401	3.30813e-11	-0.632672	9.45221e-73	0.487066	2.24779e-39
GI_7669552.S.6	turquoise	-0.112475	0.00441787	0.0865425	0.0287074	0.0108929	0.783452	-0.118831	0.00262418	0.114741	0.0036798	-0.436529	4.11211e-31	0.523141	3.54142e-46
GI_14589887.S.9	turquoise	-0.110757	0.00506442	0.158765	5.55245e-05	-0.136507	0.000539874	-0.354988	2.05905e-20	0.220167	1.86863e-08	-0.61597	5.19264e-68	0.702473	3.71149e-96
GI_41350308.A.7	turquoise	0.110519	0.00516031	-0.0737889	0.0622994	0.0243049	0.539693	0.435742	5.39617e-31	-0.0367756	0.353343	0.574736	1.89403e-57	-0.509637	1.55321e-43
GI_38505175.A.6	turquoise	0.110258	0.00526743	-0.166093	2.44642e-05	0.0792342	0.0452691	0.336428	2.25254e-18	-0.0840347	0.0336813	0.454187	7.63761e-34	-0.360062	5.39866e-21
GI_32967299.A.2	turquoise	0.109224	0.00571176	0.0614915	0.120463	-0.0500465	0.206441	0.343052	4.37143e-19	-0.0111749	0.777989	0.482799	1.27029e-38	-0.450262	3.19143e-33
GI_47078291.S.3	turquoise	0.108726	0.00593779	-0.277057	1.00447e-12	0.326856	2.24676e-17	0.533564	2.67354e-48	-0.144962	0.000236285	0.692923	1.47016e-92	-0.618689	9.18659e-69
GI_27437029.S.4	turquoise	0.108527	0.00603029	0.165443	2.63458e-05	-0.0284196	0.473286	0.505894	7.99504e-43	0.141008	0.000349727	0.658394	1.19904e-80	-0.446994	1.0347e-32
GI_24041031.A.7	turquoise	0.108517	0.00603503	-0.0704721	0.075051	0.195225	6.58404e-07	0.311143	8.24692e-16	-0.0470992	0.23447	0.425346	1.83031e-29	-0.378156	3.73328e-23
GI_62912458.S.9	turquoise	-0.108205	0.00618246	0.0182832	0.644579	0.0213575	0.589963	-0.261869	1.76347e-11	-0.12566	0.0014581	-0.355599	1.75475e-20	0.122373	0.00194175
GI_73858571.S.6	turquoise	0.107459	0.00654907	-0.0110896	0.779641	0.205275	1.65226e-07	0.247564	2.2271e-10	-0.0645657	0.102969	0.401082	4.29686e-26	-0.348716	1.04228e-19
GI_28872718.S.5	turquoise	0.107401	0.0065783	0.0210951	0.594541	0.201216	2.91245e-07	0.483451	9.7657e-39	0.0926819	0.0191133	0.587206	1.74732e-60	-0.334499	3.60433e-18
GI_19718735.S.4	turquoise	0.106773	0.00690255	-0.100839	0.0107548	-0.106248	0.007185	0.074811	0.058751	-0.0490712	0.215434	0.387411	2.59075e-24	-0.288706	9.85598e-14
GI_28559075.A.5	turquoise	-0.106636	0.00697563	0.224447	9.69978e-09	-0.0425019	0.283377	-0.147732	0.000178459	0.134208	0.00067057	-0.444126	2.87503e-32	0.207927	1.13388e-07
GI_21361093.S.2	turquoise	0.105467	0.00762429	-0.148483	0.000165239	0.0760006	0.0548335	0.568426	5.808e-56	-0.0308838	0.435773	0.825294	3.10825e-160	-0.639381	9.73875e-75
GI_23510382.A.10	turquoise	-0.10519	0.00778562	0.351032	5.75057e-20	-0.2464	2.7187e-10	0.174464	9.18152e-06	0.195267	6.54724e-07	0.156076	7.43405e-05	-0.186345	2.10694e-06
GI_4885294.S.9	turquoise	0.105103	0.00783694	0.00506678	0.898283	-0.0359062	0.364846	0.386548	3.33494e-24	-0.0462607	0.242914	0.714017	1.05529e-100	-0.458292	1.67755e-34
GI_19923351.S.7	turquoise	-0.10496	0.0079221	0.146777	0.000196696	-0.280195	5.43268e-13	-0.21945	2.08295e-08	0.264684	1.05109e-11	-0.613972	1.83393e-67	0.530332	1.23901e-47
GI_4505028.S.10	turquoise	-0.103864	0.00860152	0.0352832	0.373232	-0.0701362	0.0764536	-0.562323	1.48524e-54	-0.114382	0.00378869	-0.730503	1.33324e-107	0.454856	5.97371e-34
GI_62953137.S.1	turquoise	0.103548	0.00880698	-0.0822914	0.0375572	0.0779686	0.0488309	0.445615	1.6936e-32	0.136829	0.000523618	0.533005	3.48993e-48	-0.480824	2.80879e-38
GI_4826683.S.10	turquoise	-0.103422	0.00889033	0.159008	5.40638e-05	-0.109834	0.00544584	-0.307694	1.76788e-15	0.0757203	0.0557365	-0.499286	1.3736e-41	0.240947	6.83051e-10
GI_57863300.S.4	turquoise	-0.102907	0.00923728	0.0581986	0.141687	-0.147326	0.000186007	-0.533454	2.81825e-48	0.0206453	0.602426	-0.68695	2.22316e-90	0.497755	2.63137e-41
GI_48928015.A.8	turquoise	0.100915	0.0106953	0.0564923	0.153758	0.0686664	0.0828418	0.494194	1.17836e-40	0.0664862	0.0931061	0.590482	2.64958e-61	-0.484648	6.01649e-39
GI_21361518.S.8	turquoise	-0.100876	0.0107259	0.432934	1.41488e-30	-0.234297	2.0384e-09	-0.254514	6.62405e-11	0.150232	0.000137928	-0.496577	4.3293e-41	0.439822	1.3086e-31
GI_33356175.S.10	turquoise	-0.10087	0.0107308	-0.016863	0.670497	-0.068877	0.0819011	-0.587575	1.41484e-60	-0.0952861	0.0159764	-0.678811	1.71241e-87	0.490199	6.20277e-40
GI_4755138.S.9	turquoise	-0.100499	0.0110243	-0.164079	3.07541e-05	0.136785	0.00052579	-0.52511	1.42576e-46	-0.20423	1.91405e-07	-0.489832	7.21872e-40	0.34893	9.86822e-20
GI_38202238.A.6	turquoise	0.100488	0.0110332	-0.236181	1.50051e-09	0.00908922	0.818623	0.523655	2.79497e-46	-0.0118894	0.764203	0.61783	1.59058e-68	-0.513471	2.83891e-44
GI_29029599.S.1	turquoise	0.0999324	0.0114871	-0.0648865	0.101266	0.0585219	0.139484	0.290435	6.91875e-14	0.0218494	0.581425	0.50053	8.08194e-42	-0.301923	6.19353e-15
GI_38505196.S.6	yellow	0.259865	2.53952e-11	-0.225137	8.71504e-09	0.47788	9.07974e-38	0.40891	3.76505e-27	0.176748	6.97044e-06	0.353623	2.93956e-20	-0.366432	9.71274e-22
GI_37059795.S.5	yellow	0.238258	1.06704e-09	-0.185924	2.22325e-06	0.519639	1.76168e-45	0.287556	1.24547e-13	0.147296	0.000186577	0.126799	0.00131824	-0.223833	1.06654e-08
GI_9945331.S.4	yellow	0.234125	2.09596e-09	-0.144277	0.000253078	0.646292	7.74554e-77	0.154407	8.89017e-05	0.2134	5.13083e-08	0.174731	8.89192e-06	0.0278982	0.481445
GI_53829380.A.5	yellow	0.221518	1.52147e-08	-0.204076	1.95595e-07	0.807149	6.1396e-148	0.417914	2.11002e-28	-0.107751	0.00640314	0.441777	6.5914e-32	-0.352546	3.88863e-20
GI_37059795.S.1	yellow	0.219709	2.00315e-08	-0.113253	0.00415076	0.406614	7.73982e-27	-0.0864578	0.0288645	0.102252	0.00969574	-0.1057	0.00749093	0.0298317	0.451577
GI_9945331.S.8	yellow	0.216881	3.06407e-08	-0.0532379	0.178919	0.465713	1.02776e-35	0.235641	1.63859e-09	0.171696	1.27616e-05	0.286578	1.51841e-13	-0.0769928	0.0517346
GI_17978494.A.5	yellow	0.215267	3.89589e-08	-0.183136	3.16531e-06	0.679793	7.76469e-88	0.434887	7.24507e-31	0.140235	0.000377177	0.416837	2.99258e-28	-0.251918	1.04636e-10
GI_4503558.S.10	yellow	0.208263	1.08059e-07	-0.269141	4.57443e-12	0.767697	3.17696e-125	0.018884	0.633742	-0.00989077	0.802943	-0.0222734	0.574113	0.0131653	0.739767
GI_38505196.S.5	yellow	0.203077	2.24929e-07	-0.110305	0.00524801	0.403977	1.75957e-26	0.437262	3.19047e-31	0.173567	1.02204e-05	0.386694	3.19611e-24	-0.33898	1.20321e-18
GI_122888750.S.2	yellow	0.201069	2.97218e-07	-0.143217	0.000281277	0.670567	1.15757e-84	0.346976	1.62427e-19	-0.0615582	0.12006	0.408237	4.65295e-27	-0.22139	1.55158e-08
GI_10834983.S.5	yellow	0.1899	1.33111e-06	-0.188229	1.65354e-06	0.758477	1.47155e-120	-0.107921	0.00631968	-0.126337	0.00137345	0.0321146	0.417695	0.11899	0.00258931
GI_53729348.S.8	yellow	0.181959	3.66834e-06	-0.224255	9.99114e-09	0.538991	1.96182e-49	0.084687	0.0323216	-0.249585	1.57129e-10	0.180264	4.52915e-06	-0.256753	4.44671e-11
GI_56550082.A.4	yellow	0.180499	4.39922e-06	-0.0356555	0.368207	0.626888	4.46361e-71	-0.0932359	0.0184043	0.031046	0.433365	-0.189814	1.34617e-06	0.0937138	0.0178113
GI_9790904.S.4	yellow	0.179855	4.76419e-06	-0.299364	1.07024e-14	0.617606	1.835e-68	0.00877805	0.82473	-0.0974086	0.0137635	0.0246156	0.53452	-0.132685	0.000772725
GI_29029570.A.3	yellow	0.179608	4.9117e-06	-0.216899	3.05596e-08	0.345176	2.56186e-19	-0.04269	0.28125	-0.197115	5.10424e-07	0.0613274	0.121458	-0.194274	7.47652e-07
GI_28610153.S.3	yellow	0.178175	5.85698e-06	-0.0200929	0.612173	0.672488	2.58236e-85	-0.0796084	0.0442589	-0.0317869	0.422464	0.0136084	0.731341	0.113862	0.00395152
GI_53729348.S.2	yellow	0.175273	8.33088e-06	-0.20363	2.08193e-07	0.400968	4.44978e-26	0.155824	7.63851e-05	-0.188386	1.62029e-06	0.28072	4.8974e-13	-0.207047	1.28548e-07
GI_56790928.A.3	yellow	0.175227	8.37694e-06	-0.170449	1.47776e-05	0.494992	8.43435e-41	0.305463	2.87979e-15	-0.103489	0.0088459	0.239008	9.42728e-10	-0.199998	3.44497e-07
GI_53829380.A.6	yellow	0.172884	1.10868e-05	-0.129077	0.00107481	0.704941	4.13421e-97	0.332386	6.00814e-18	-0.055083	0.164304	0.345339	2.4588e-19	-0.219663	2.01688e-08
GI_10092618.S.9	yellow	0.171903	1.24532e-05	-0.182149	3.58235e-06	0.554825	7.27164e-53	0.399218	7.59878e-26	0.00738599	0.852176	0.321628	7.62867e-17	-0.179595	4.91975e-06
GI_56550082.A.10	yellow	0.171255	1.34419e-05	-0.0443774	0.262651	0.613245	2.8956e-67	0.491777	3.22716e-40	0.0349421	0.377873	0.402652	2.65078e-26	-0.43836	2.17934e-31
GI_4504736.S.4	yellow	-0.158912	5.46371e-05	-0.0503176	0.20399	-0.365831	1.14367e-21	-0.224861	9.0974e-09	-0.195829	6.07081e-07	-0.0113487	0.774628	0.0505495	0.201911
GI_53829380.A.7	yellow	0.157468	6.39538e-05	-0.220133	1.87836e-08	0.756353	1.63122e-119	0.272162	2.57977e-12	-0.157428	6.42333e-05	0.294268	3.12983e-14	-0.346415	1.87262e-19
GI_16554596.A.7	yellow	0.156833	6.85142e-05	-0.345801	2.1876e-19	0.673134	1.55599e-85	0.389205	1.52971e-24	-0.0477492	0.228068	0.305531	2.83735e-15	-0.175385	8.21918e-06
GI_122888750.S.3	yellow	0.155815	7.64629e-05	-0.170388	1.48834e-05	0.706193	1.34597e-97	0.132532	0.000783738	-0.0960998	0.0150937	0.223664	1.09462e-08	-0.0873792	0.0271947
GI_28610153.S.7	yellow	0.154724	8.5945e-05	-0.13973	0.000396161	0.752735	9.29978e-118	-0.051245	0.195766	-0.0540703	0.172211	-0.0978281	0.0133596	0.0753421	0.0569743
GI_10834983.S.4	yellow	0.154509	8.79317e-05	-0.247036	2.43816e-10	0.700588	1.95469e-95	-0.145343	0.000227408	-0.105915	0.00736975	-0.0370497	0.349765	0.0563429	0.154852
GI_56119169.S.5	yellow	-0.152204	0.000112241	0.0144259	0.715881	0.439157	1.65106e-31	0.0211107	0.594269	-0.135951	0.00056912	0.0811957	0.0401821	0.0888029	0.0247784
GI_27894305.S.7	yellow	0.151156	0.000125269	-0.141419	0.000335915	0.575626	1.1613e-57	-0.0578086	0.14438	-0.132476	0.000787852	0.0687331	0.0825432	-0.0798395	0.0436446
GI_17978494.A.9	yellow	0.149713	0.000145562	-0.219828	1.96726e-08	0.686854	2.40713e-90	0.0621576	0.116487	0.0495612	0.210881	-0.0670204	0.0905016	0.160945	4.36724e-05
GI_10834983.S.8	yellow	0.147379	0.000185	-0.247416	2.28442e-10	0.713626	1.51775e-100	-0.211636	6.64056e-08	-0.148208	0.000169968	-0.128614	0.00112068	0.111037	0.00495356
GI_38505196.S.9	yellow	0.145856	0.000215935	-0.173584	1.01996e-05	0.301421	6.89806e-15	0.136912	0.000519496	0.115834	0.00336514	0.157948	6.07057e-05	-0.174346	9.31236e-06
GI_20143972.S.9	yellow	-0.143586	0.000271142	0.331209	7.97351e-18	-0.352859	3.5851e-20	-0.126329	0.0013744	-0.187885	1.72879e-06	-0.0696373	0.0785755	0.0300668	0.448016
GI_66346650.A.4	yellow	0.143416	0.000275768	-0.327292	2.02699e-17	0.295823	2.26129e-14	0.133671	0.000705119	-0.128087	0.00117501	0.129057	0.00107682	-0.0867376	0.0283483
GI_13027798.S.7	yellow	0.142101	0.000314143	-0.0194452	0.623689	0.424167	2.70828e-29	0.220441	1.7926e-08	0.0216061	0.585642	0.24475	3.601e-10	-0.270487	3.54687e-12
GI_17158040.A.7	yellow	-0.140723	0.000359614	0.136927	0.000518734	-0.310306	9.93203e-16	-0.224415	9.74721e-09	-0.281087	4.55495e-13	0.130358	0.000956888	0.0487572	0.218388
GI_4503558.S.4	yellow	0.135422	0.000598321	-0.205552	1.58894e-07	0.534858	1.44067e-48	-0.228085	5.49735e-09	0.0353167	0.372778	-0.301383	6.95361e-15	0.381295	1.52511e-23
GI_27894305.S.9	yellow	0.129322	0.00105127	-0.175825	7.79393e-06	0.600968	5.45026e-64	0.186934	1.95376e-06	-0.0657601	0.096742	0.229201	4.609e-09	-0.173953	9.76015e-06
GI_16554596.A.8	yellow	0.128273	0.00115559	-0.360439	4.88246e-21	0.654991	1.47168e-79	0.122214	0.00196846	-0.131157	0.00088956	0.0948873	0.0164254	-0.174668	8.95949e-06
GI_85380096.S.8	yellow	-0.124562	0.00160569	-0.0255502	0.519115	-0.359235	6.72475e-21	-0.0436328	0.270752	-0.135146	0.000614093	-0.00362398	0.927151	0.136319	0.000549599
GI_71774082.S.5	yellow	0.120085	0.00236084	0.0568393	0.151242	0.333547	4.53959e-18	0.302953	4.96184e-15	0.189252	1.44838e-06	0.0933744	0.0182307	0.126963	0.00129921
GI_34577121.S.7	yellow	0.11957	0.00246595	-0.0776145	0.0498683	0.372876	1.6467e-22	0.294422	3.031e-14	0.0407511	0.303698	0.12047	0.00228504	-0.255262	5.80048e-11
GI_28610153.S.5	yellow	0.111932	0.00461383	0.173759	9.98992e-06	0.421413	6.72601e-29	0.0730137	0.0651071	0.0688831	0.081874	0.115899	0.00334728	0.073487	0.0633808
GI_66346650.A.3	yellow	0.10559	0.00755386	-0.251713	1.0846e-10	0.264856	1.01813e-11	-0.0831536	0.0355954	-0.171196	1.35352e-05	-0.0974977	0.0136768	0.0762631	0.0539988
GI_73858571.S.9	yellow	0.105348	0.00769339	-0.0380634	0.336729	0.312065	6.7147e-16	0.0843051	0.0331119	-0.178794	5.42896e-06	0.237416	1.22563e-09	-0.119265	0.00253021
GI_53729348.S.1	yellow	0.103421	0.00889064	-0.18411	2.79951e-06	0.406055	9.21873e-27	-0.0315404	0.426073	-0.170197	1.52185e-05	0.0659007	0.0960296	-0.10296	0.00920083

## Sheet: Sheet 2
module	ID	TargetID	ProbeID	SYMBOL	DEFINITION
blue	GI_10092618-S-2	GI_10092618-S	4086	NFKBIA	Homo sapiens nuclear factor of kappa light polypeptide gene enhancer in B-cells inhibitor
blue	GI_10518496-S-4	GI_10518496-S	756	DLL1	Homo sapiens delta-like 1 (Drosophila) (DLL1)
blue	GI_10835022-S-3	GI_10835022-S	2304	ITPR1	Homo sapiens inositol 1
blue	GI_10835022-S-8	GI_10835022-S	5366	ITPR1	Homo sapiens inositol 1
blue	GI_14719826-S-4	GI_14719826-S	2027	COL1A1	Homo sapiens collagen
blue	GI_16950656-S-6	GI_16950656-S	1032	CCND2	Homo sapiens cyclin D2 (CCND2)
blue	GI_17158040-A-5	GI_17158040-A	839	HDAC9	Homo sapiens histone deacetylase 9 (HDAC9)
blue	GI_17158040-A-10	GI_17158040-A	4153	HDAC9	Homo sapiens histone deacetylase 9 (HDAC9)
blue	GI_20070140-S-8	GI_20070140-S	3958	PLD2	Homo sapiens phospholipase D2 (PLD2)
blue	GI_20127456-S-6	GI_20127456-S	5123	GYG1	Homo sapiens glycogenin 1 (GYG1)
blue	GI_20127456-S-10	GI_20127456-S	5241	GYG1	Homo sapiens glycogenin 1 (GYG1)
blue	GI_20127456-S-7	GI_20127456-S	6107	GYG1	Homo sapiens glycogenin 1 (GYG1)
blue	GI_20986520-A-3	GI_20986520-A	2413	MAPK8	Homo sapiens mitogen-activated protein kinase 8 (MAPK8)
blue	GI_20986520-A-1	GI_20986520-A	4074	MAPK8	Homo sapiens mitogen-activated protein kinase 8 (MAPK8)
blue	GI_21536304-S-4	GI_21536304-S	4111	SOCS2	Homo sapiens suppressor of cytokine signaling 2 (SOCS2)
blue	GI_21687111-S-2	GI_21687111-S	2903	PRRT2	Homo sapiens proline-rich transmembrane protein 2 (PRRT2)
blue	GI_21687111-S-7	GI_21687111-S	4977	PRRT2	Homo sapiens proline-rich transmembrane protein 2 (PRRT2)
blue	GI_22547118-A-3	GI_22547118-A	933	TNFRSF10B	Homo sapiens tumor necrosis factor receptor superfamily
blue	GI_22726178-S-5	GI_22726178-S	1784	LDHB	Homo sapiens lactate dehydrogenase B (LDHB)
blue	GI_23397641-A-4	GI_23397641-A	4026	GREB1	Homo sapiens GREB1 protein (GREB1)
blue	GI_23957691-S-7	GI_23957691-S	1269	MYOCD	Homo sapiens myocardin (MYOCD)
blue	GI_23957691-S-1	GI_23957691-S	2225	MYOCD	Homo sapiens myocardin (MYOCD)
blue	GI_23957691-S-8	GI_23957691-S	5915	MYOCD	Homo sapiens myocardin (MYOCD)
blue	GI_24234714-S-6	GI_24234714-S	172	KLK4	Homo sapiens kallikrein 4 (prostase
blue	GI_25777731-S-8	GI_25777731-S	2330	ALDH2	Homo sapiens aldehyde dehydrogenase 2 family (mitochondrial) (ALDH2)
blue	GI_27437024-A-7	GI_27437024-A	3002	CAMKK2	Homo sapiens calcium/calmodulin-dependent protein kinase kinase 2
blue	GI_29171725-S-6	GI_29171725-S	1776	PLN	Homo sapiens phospholamban (PLN)
blue	GI_29171725-S-3	GI_29171725-S	4033	PLN	Homo sapiens phospholamban (PLN)
blue	GI_32307164-A-8	GI_32307164-A	3136	AKT3	Homo sapiens v-akt murine thymoma viral oncogene homolog 3 (protein kinase B
blue	GI_34147561-S-10	GI_34147561-S	844	SMO	Homo sapiens smoothened homolog (Drosophila) (SMO)
blue	GI_38026848-A-9	GI_38026848-A	1951	ABHD2	Homo sapiens abhydrolase domain containing 2 (ABHD2)
blue	GI_38157985-A-4	GI_38157985-A	2485	UBE2L6	Homo sapiens ubiquitin-conjugating enzyme E2L 6 (UBE2L6)
blue	GI_38202206-S-8	GI_38202206-S	5573	MAOB	Homo sapiens monoamine oxidase B (MAOB)
blue	GI_38327532-S-9	GI_38327532-S	1665	INSIG2	Homo sapiens insulin induced gene 2 (INSIG2)
blue	GI_38455387-S-7	GI_38455387-S	3937	FRZB	Homo sapiens frizzled-related protein (FRZB)
blue	GI_38455387-S-9	GI_38455387-S	5381	FRZB	Homo sapiens frizzled-related protein (FRZB)
blue	GI_40255207-S-6	GI_40255207-S	3085	KIAA1946	Homo sapiens KIAA1946 (KIAA1946)
blue	GI_40353771-S-7	GI_40353771-S	509	BLVRA	Homo sapiens biliverdin reductase A (BLVRA)
blue	GI_41349436-S-2	GI_41349436-S	3057	BMPR1A	Homo sapiens bone morphogenetic protein receptor
blue	GI_41872630-S-7	GI_41872630-S	4101	FASN	Homo sapiens fatty acid synthase (FASN)
blue	GI_42544170-A-7	GI_42544170-A	3606	ERCC1	Homo sapiens excision repair cross-complementing rodent repair deficiency
blue	GI_4502040-S-9	GI_4502040-S	5243	ALDH1A3	Homo sapiens aldehyde dehydrogenase 1 family
blue	GI_4502146-S-5	GI_4502146-S	887	APLP2	Homo sapiens amyloid beta (A4) precursor-like protein 2 (APLP2)
blue	GI_4504736-S-10	GI_4504736-S	1145	ISL1	Homo sapiens ISL1 transcription factor
blue	GI_4506264-S-3	GI_4506264-S	1104	PTGS2	Homo sapiens prostaglandin-endoperoxide synthase 2 (prostaglandin G/H synthase and cyclooxygenase) (PTGS2)
blue	GI_4506434-S-3	GI_4506434-S	2913	RB1	Homo sapiens retinoblastoma 1 (including osteosarcoma) (RB1)
blue	GI_4557416-S-6	GI_4557416-S	3283	CD14	Homo sapiens CD14 antigen (CD14)
blue	GI_4557416-S-3	GI_4557416-S	3922	CD14	Homo sapiens CD14 antigen (CD14)
blue	GI_45580690-S-9	GI_45580690-S	2021	COL4A1	Homo sapiens collagen
blue	GI_47132559-A-2	GI_47132559-A	1562	MYLK	Homo sapiens myosin
blue	GI_4758397-A-3	GI_4758397-A	2049	FOLH1	Homo sapiens folate hydrolase (prostate-specific membrane antigen) 1 (FOLH1)
blue	GI_4758397-A-2	GI_4758397-A	5013	FOLH1	Homo sapiens folate hydrolase (prostate-specific membrane antigen) 1 (FOLH1)
blue	GI_4758935-S-3	GI_4758935-S	4265	GDF15	Homo sapiens growth differentiation factor 15 (GDF15)
blue	GI_48675809-S-10	GI_48675809-S	1102	SPARC	Homo sapiens secreted protein
blue	GI_48675809-S-4	GI_48675809-S	4177	SPARC	Homo sapiens secreted protein
blue	GI_48762938-S-5	GI_48762938-S	437	APOE	Homo sapiens apolipoprotein E (APOE)
blue	GI_48762939-S-5	GI_48762939-S	3887	DVL2	Homo sapiens dishevelled
blue	GI_4885332-S-7	GI_4885332-S	1044	GPR43	Homo sapiens G protein-coupled receptor 43 (GPR43)
blue	GI_48928015-A-7	GI_48928015-A	480	NFKBIB	Homo sapiens nuclear factor of kappa light polypeptide gene enhancer in B-cells inhibitor
blue	GI_50593520-A-3	GI_50593520-A	2954	RET	Homo sapiens ret proto-oncogene (multiple endocrine neoplasia and medullary thyroid carcinoma 1
blue	GI_50593520-A-5	GI_50593520-A	3101	RET	Homo sapiens ret proto-oncogene (multiple endocrine neoplasia and medullary thyroid carcinoma 1
blue	GI_52630418-A-6	GI_52630418-A	1772	SREBF1	Homo sapiens sterol regulatory element binding transcription factor 1 (SREBF1)
blue	GI_54792081-S-3	GI_54792081-S	4334	PIK3CA	Homo sapiens phosphoinositide-3-kinase
blue	GI_54792095-A-4	GI_54792095-A	4908	ERBB2	Homo sapiens v-erb-b2 erythroblastic leukemia viral oncogene homolog 2
blue	GI_54792095-A-8	GI_54792095-A	6140	ERBB2	Homo sapiens v-erb-b2 erythroblastic leukemia viral oncogene homolog 2
blue	GI_56790928-A-7	GI_56790928-A	2187	CXCR4	Homo sapiens chemokine (C-X-C motif) receptor 4 (CXCR4)
blue	GI_56790928-A-5	GI_56790928-A	5242	CXCR4	Homo sapiens chemokine (C-X-C motif) receptor 4 (CXCR4)
blue	GI_58533164-A-3	GI_58533164-A	2182	HGF	Homo sapiens hepatocyte growth factor (hepapoietin A
blue	GI_62241014-A-2	GI_62241014-A	6124	AKT1	Homo sapiens v-akt murine thymoma viral oncogene homolog 1 (AKT1)
blue	GI_62526028-A-3	GI_62526028-A	2016	NCDN	Homo sapiens neurochondrin (NCDN)
blue	GI_62526028-A-4	GI_62526028-A	2930	NCDN	Homo sapiens neurochondrin (NCDN)
blue	GI_63025221-S-5	GI_63025221-S	69	TGFB1	Homo sapiens transforming growth factor
blue	GI_63029936-A-1	GI_63029936-A	1944	HSPCA	Homo sapiens heat shock 90kDa protein 1
blue	GI_6466449-A-5	GI_6466449-A	3868	COMT	Homo sapiens catechol-O-methyltransferase (COMT)
blue	GI_66346740-S-9	GI_66346740-S	1600	VBP1	Homo sapiens von Hippel-Lindau binding protein 1 (VBP1)
blue	GI_68163410-S-1	GI_68163410-S	5698	ALCAM	Homo sapiens activated leukocyte cell adhesion molecule (ALCAM)
blue	GI_6912519-S-1	GI_6912519-S	2892	MUTYH	Homo sapiens mutY homolog (E. coli) (MUTYH)
blue	GI_7110714-S-10	GI_7110714-S	3914	SEC14L2	Homo sapiens SEC14-like 2 (S. cerevisiae) (SEC14L2)
blue	GI_71164890-S-5	GI_71164890-S	67	GREM1	Homo sapiens gremlin 1
blue	GI_71773149-A-5	GI_71773149-A	799	APRT	Homo sapiens adenine phosphoribosyltransferase (APRT)
blue	GI_72255577-S-3	GI_72255577-S	936	TMSL8	Homo sapiens thymosin-like 8 (TMSL8)
blue	GI_73623396-S-3	GI_73623396-S	4090	CD24	Homo sapiens CD24 antigen (small cell lung carcinoma cluster 4 antigen) (CD24)
blue	GI_75709199-S-7	GI_75709199-S	5839	GPX4	Homo sapiens glutathione peroxidase 4 (phospholipid hydroperoxidase) (GPX4)
blue	GI_77628152-S-8	GI_77628152-S	614	CCND1	Homo sapiens cyclin D1 (CCND1)
blue	GI_82659118-S-4	GI_82659118-S	1587	ST14	Homo sapiens suppression of tumorigenicity 14 (colon carcinoma) (ST14)
blue	GI_85067500-A-10	GI_85067500-A	2717	ALOX15B	Homo sapiens arachidonate 15-lipoxygenase
blue	GI_9665231-S-2	GI_9665231-S	5643	HLA-F	Homo sapiens major histocompatibility complex
brown	ID	TargetID	ProbeID	SYMBOL	DEFINITION
brown	GI_13540528-A-1	GI_13540528-A	3392	BCL2L14	Homo sapiens BCL2-like 14 (apoptosis facilitator) (BCL2L14)
brown	GI_15451855-S-8	GI_15451855-S	1563	CAV1	Homo sapiens caveolin 1
brown	GI_16506300-S-8	GI_16506300-S	3561	TIGA1	Homo sapiens TIGA1 (TIGA1)
brown	GI_17017986-S-4	GI_17017986-S	1702	COX5A	Homo sapiens cytochrome c oxidase subunit Va (COX5A)
brown	GI_20149501-S-6	GI_20149501-S	1170	PLA2G2A	Homo sapiens phospholipase A2
brown	GI_20149501-S-3	GI_20149501-S	2205	PLA2G2A	Homo sapiens phospholipase A2
brown	GI_20149501-S-9	GI_20149501-S	2321	PLA2G2A	Homo sapiens phospholipase A2
brown	GI_20302157-A-2	GI_20302157-A	296	MSMB	Homo sapiens microseminoprotein
brown	GI_20302157-A-1	GI_20302157-A	607	MSMB	Homo sapiens microseminoprotein
brown	GI_22538813-S-7	GI_22538813-S	2114	CCL5	Homo sapiens chemokine (C-C motif) ligand 5 (CCL5)
brown	GI_22726178-S-4	GI_22726178-S	4044	LDHB	Homo sapiens lactate dehydrogenase B (LDHB)
brown	GI_23397641-A-8	GI_23397641-A	2163	GREB1	Homo sapiens GREB1 protein (GREB1)
brown	GI_24430213-S-8	GI_24430213-S	1998	IL10RA	Homo sapiens interleukin 10 receptor
brown	GI_27765094-A-5	GI_27765094-A	1312	ST6GAL1	Homo sapiens ST6 beta-galactosamide alpha-2
brown	GI_27765094-A-6	GI_27765094-A	4954	ST6GAL1	Homo sapiens ST6 beta-galactosamide alpha-2
brown	GI_27765094-A-3	GI_27765094-A	5997	ST6GAL1	Homo sapiens ST6 beta-galactosamide alpha-2
brown	GI_30089964-S-10	GI_30089964-S	5581	CDC42EP3	Homo sapiens CDC42 effector protein (Rho GTPase binding) 3 (CDC42EP3)
brown	GI_31377794-S-3	GI_31377794-S	2204	CALM1	Homo sapiens calmodulin 1 (phosphorylase kinase
brown	GI_38045911-A-3	GI_38045911-A	5003	NME1	Homo sapiens non-metastatic cells 1
brown	GI_38045950-S-4	GI_38045950-S	5823	ZNF10	Homo sapiens zinc finger protein 10 (ZNF10)
brown	GI_38505195-S-7	GI_38505195-S	2354	PTGES	Homo sapiens prostaglandin E synthase (PTGES)
brown	GI_40353771-S-10	GI_40353771-S	5188	BLVRA	Homo sapiens biliverdin reductase A (BLVRA)
brown	GI_42544195-A-10	GI_42544195-A	269	DIABLO	Homo sapiens diablo homolog (Drosophila) (DIABLO)
brown	GI_42544195-A-9	GI_42544195-A	2117	DIABLO	Homo sapiens diablo homolog (Drosophila) (DIABLO)
brown	GI_4501882-S-1	GI_4501882-S	2252	ACTA2	Homo sapiens actin
brown	GI_45505175-S-10	GI_45505175-S	901	DPYSL3	Homo sapiens dihydropyrimidinase-like 3 (DPYSL3)
brown	GI_45505175-S-9	GI_45505175-S	3103	DPYSL3	Homo sapiens dihydropyrimidinase-like 3 (DPYSL3)
brown	GI_46370072-A-7	GI_46370072-A	2802	GAB1	Homo sapiens GRB2-associated binding protein 1 (GAB1)
brown	GI_47132559-A-8	GI_47132559-A	3811	MYLK	Homo sapiens myosin
brown	GI_4758943-S-9	GI_4758943-S	1888	REPS2	Homo sapiens RALBP1 associated Eps domain containing 2 (REPS2)
brown	GI_4826658-S-8	GI_4826658-S	1985	CAPZB	Homo sapiens capping protein (actin filament) muscle Z-line
brown	GI_48762939-S-10	GI_48762939-S	3533	DVL2	Homo sapiens dishevelled
brown	GI_49574513-S-6	GI_49574513-S	2271	MGP	Homo sapiens matrix Gla protein (MGP)
brown	GI_53831990-S-5	GI_53831990-S	4952	STS	Homo sapiens steroid sulfatase (microsomal)
brown	GI_57242780-A-2	GI_57242780-A	5786	MXI1	Homo sapiens MAX interactor 1 (MXI1)
brown	GI_61743927-S-5	GI_61743927-S	971	FGF17	Homo sapiens fibroblast growth factor 17 (FGF17)
brown	GI_61743949-S-7	GI_61743949-S	2261	ACACB	Homo sapiens acetyl-Coenzyme A carboxylase beta (ACACB)
brown	GI_63029936-A-3	GI_63029936-A	1789	HSPCA	Homo sapiens heat shock 90kDa protein 1
brown	GI_63054843-A-2	GI_63054843-A	609	VDR	Homo sapiens vitamin D (1
brown	GI_67763815-S-8	GI_67763815-S	3986	GUCY1A3	Homo sapiens guanylate cyclase 1
brown	GI_71773149-A-8	GI_71773149-A	5069	APRT	Homo sapiens adenine phosphoribosyltransferase (APRT)
brown	GI_72255577-S-6	GI_72255577-S	1041	TMSL8	Homo sapiens thymosin-like 8 (TMSL8)
brown	GI_73427804-A-9	GI_73427804-A	6016	MAF	Homo sapiens v-maf musculoaponeurotic fibrosarcoma oncogene homolog (avian) (MAF)
brown	GI_74275347-A-1	GI_74275347-A	4186	AMD1	Homo sapiens adenosylmethionine decarboxylase 1 (AMD1)
brown	GI_80861484-S-6	GI_80861484-S	2995	BMP2	Homo sapiens bone morphogenetic protein 2 (BMP2)
brown	GI_8393607-S-5	GI_8393607-S	2808	IMPA1	Homo sapiens inositol(myo)-1(or 4)-monophosphatase 1 (IMPA1)
brown	GI_9665231-S-1	GI_9665231-S	1685	HLA-F	Homo sapiens major histocompatibility complex
brown	GI_9845506-S-8	GI_9845506-S	361	OAZ2	Homo sapiens ornithine decarboxylase antizyme 2 (OAZ2)
green	ID	TargetID	ProbeID	SYMBOL	DEFINITION
green	GI_10518500-S-9	GI_10518500-S	398	F5	Homo sapiens coagulation factor V (proaccelerin
green	GI_10518500-S-8	GI_10518500-S	5516	F5	Homo sapiens coagulation factor V (proaccelerin
green	GI_13128859-S-4	GI_13128859-S	1617	HDAC1	Homo sapiens histone deacetylase 1 (HDAC1)
green	GI_13128859-S-9	GI_13128859-S	4951	HDAC1	Homo sapiens histone deacetylase 1 (HDAC1)
green	GI_13699838-A-5	GI_13699838-A	270	TBXAS1	Homo sapiens thromboxane A synthase 1 (platelet
green	GI_14790148-A-8	GI_14790148-A	5911	TNFSF11	Homo sapiens tumor necrosis factor (ligand) superfamily
green	GI_16950656-S-4	GI_16950656-S	147	CCND2	Homo sapiens cyclin D2 (CCND2)
green	GI_19923111-S-7	GI_19923111-S	1862	IGF1	Homo sapiens insulin-like growth factor 1 (somatomedin C) (IGF1)
green	GI_19923138-S-9	GI_19923138-S	31	ID4	Homo sapiens inhibitor of DNA binding 4
green	GI_19923138-S-7	GI_19923138-S	744	ID4	Homo sapiens inhibitor of DNA binding 4
green	GI_21264603-S-9	GI_21264603-S	1285	LOX	Homo sapiens lysyl oxidase (LOX)
green	GI_24041025-S-6	GI_24041025-S	800	NETO2	Homo sapiens neuropilin (NRP) and tolloid (TLL)-like 2 (NETO2)
green	GI_31543409-S-6	GI_31543409-S	1006	PLA2G7	Homo sapiens phospholipase A2
green	GI_31543409-S-7	GI_31543409-S	1341	PLA2G7	Homo sapiens phospholipase A2
green	GI_31543409-S-9	GI_31543409-S	5884	PLA2G7	Homo sapiens phospholipase A2
green	GI_39995095-S-1	GI_39995095-S	2383	PTGIR	Homo sapiens prostaglandin I2 (prostacyclin) receptor (IP) (PTGIR)
green	GI_40316936-S-2	GI_40316936-S	2813	ALOX15	Homo sapiens arachidonate 15-lipoxygenase (ALOX15)
green	GI_40316936-S-1	GI_40316936-S	5297	ALOX15	Homo sapiens arachidonate 15-lipoxygenase (ALOX15)
green	GI_42741670-S-6	GI_42741670-S	3284	NAT1	Homo sapiens N-acetyltransferase 1 (arylamine N-acetyltransferase) (NAT1)
green	GI_42794624-A-4	GI_42794624-A	4991	AMACR	Homo sapiens alpha-methylacyl-CoA racemase (AMACR)
green	GI_4502094-S-5	GI_4502094-S	720	ANPEP	Homo sapiens alanyl (membrane) aminopeptidase (aminopeptidase N
green	GI_4502094-S-9	GI_4502094-S	2632	ANPEP	Homo sapiens alanyl (membrane) aminopeptidase (aminopeptidase N
green	GI_46255021-A-6	GI_46255021-A	778	ERG	Homo sapiens v-ets erythroblastosis virus E26 oncogene like (avian) (ERG)
green	GI_46255021-A-7	GI_46255021-A	1382	ERG	Homo sapiens v-ets erythroblastosis virus E26 oncogene like (avian) (ERG)
green	GI_46255021-A-10	GI_46255021-A	5853	ERG	Homo sapiens v-ets erythroblastosis virus E26 oncogene like (avian) (ERG)
green	GI_46397311-A-10	GI_46397311-A	3711	PAOX	Homo sapiens polyamine oxidase (exo-N4-amino) (PAOX)
green	GI_4885294-S-3	GI_4885294-S	5057	GPR12	Homo sapiens G protein-coupled receptor 12 (GPR12)
green	GI_51093380-A-4	GI_51093380-A	3975	LEPR	Homo sapiens leptin receptor (LEPR)
green	GI_52851450-S-10	GI_52851450-S	3736	HPGD	Homo sapiens hydroxyprostaglandin dehydrogenase 15-(NAD) (HPGD)
green	GI_52851450-S-2	GI_52851450-S	3894	HPGD	Homo sapiens hydroxyprostaglandin dehydrogenase 15-(NAD) (HPGD)
green	GI_52851450-S-6	GI_52851450-S	4304	HPGD	Homo sapiens hydroxyprostaglandin dehydrogenase 15-(NAD) (HPGD)
green	GI_5730072-S-5	GI_5730072-S	3562	KHDRBS3	Homo sapiens KH domain containing
green	GI_58530854-S-6	GI_58530854-S	1046	GHR	Homo sapiens growth hormone receptor (GHR)
green	GI_62243247-A-7	GI_62243247-A	4285	IGFBP3	Homo sapiens insulin-like growth factor binding protein 3 (IGFBP3)
green	GI_67763815-S-2	GI_67763815-S	2534	GUCY1A3	Homo sapiens guanylate cyclase 1
green	GI_74275347-A-8	GI_74275347-A	2184	AMD1	Homo sapiens adenosylmethionine decarboxylase 1 (AMD1)
green	GI_82659118-S-6	GI_82659118-S	3987	ST14	Homo sapiens suppression of tumorigenicity 14 (colon carcinoma) (ST14)
grey	ID	TargetID	ProbeID	SYMBOL	DEFINITION
grey	GI_10800407-S-4	GI_10800407-S	4325	CGA	Homo sapiens glycoprotein hormones
grey	GI_10800418-S-3	GI_10800418-S	2144	CHGA	Homo sapiens chromogranin A (parathyroid secretory protein 1) (CHGA)
grey	GI_12408643-A-5	GI_12408643-A	1051	XRCC4	Homo sapiens X-ray repair complementing defective repair in Chinese hamster cells 4 (XRCC4)
grey	GI_13540528-A-7	GI_13540528-A	215	BCL2L14	Homo sapiens BCL2-like 14 (apoptosis facilitator) (BCL2L14)
grey	GI_13540528-A-6	GI_13540528-A	3290	BCL2L14	Homo sapiens BCL2-like 14 (apoptosis facilitator) (BCL2L14)
grey	GI_13787190-S-10	GI_13787190-S	4901	CYP7B1	Homo sapiens cytochrome P450
grey	GI_17017973-S-8	GI_17017973-S	4224	WNT11	Homo sapiens wingless-type MMTV integration site family
grey	GI_18379354-S-3	GI_18379354-S	4947	WIF1	Homo sapiens WNT inhibitory factor 1 (WIF1)
grey	GI_20143972-S-8	GI_20143972-S	1950	HHIP	Homo sapiens hedgehog interacting protein (HHIP)
grey	GI_20357509-A-4	GI_20357509-A	5650	MSR1	Homo sapiens macrophage scavenger receptor 1 (MSR1)
grey	GI_21071040-S-10	GI_21071040-S	1262	CNTNAP2	Homo sapiens contactin associated protein-like 2 (CNTNAP2)
grey	GI_21536304-S-1	GI_21536304-S	976	SOCS2	Homo sapiens suppressor of cytokine signaling 2 (SOCS2)
grey	GI_22208965-S-1	GI_22208965-S	4232	ASB5	Homo sapiens ankyrin repeat and SOCS box-containing 5 (ASB5)
grey	GI_23238213-A-5	GI_23238213-A	5925	ACE	Homo sapiens angiotensin I converting enzyme (peptidyl-dipeptidase A) 1 (ACE)
grey	GI_24430213-S-6	GI_24430213-S	5906	IL10RA	Homo sapiens interleukin 10 receptor
grey	GI_31880793-S-5	GI_31880793-S	5257	PON1	Homo sapiens paraoxonase 1 (PON1)
grey	GI_34222344-S-6	GI_34222344-S	3099	GARNL3	Homo sapiens GTPase activating Rap/RanGAP domain-like 3 (GARNL3)
grey	GI_34222344-S-4	GI_34222344-S	4944	GARNL3	Homo sapiens GTPase activating Rap/RanGAP domain-like 3 (GARNL3)
grey	GI_38026848-A-8	GI_38026848-A	2087	ABHD2	Homo sapiens abhydrolase domain containing 2 (ABHD2)
grey	GI_38455387-S-6	GI_38455387-S	3237	FRZB	Homo sapiens frizzled-related protein (FRZB)
grey	GI_42741670-S-1	GI_42741670-S	5958	NAT1	Homo sapiens N-acetyltransferase 1 (arylamine N-acetyltransferase) (NAT1)
grey	GI_4502094-S-2	GI_4502094-S	1564	ANPEP	Homo sapiens alanyl (membrane) aminopeptidase (aminopeptidase N
grey	GI_4507750-S-10	GI_4507750-S	3299	TYMS	Homo sapiens thymidylate synthetase (TYMS)
grey	GI_4507926-S-9	GI_4507926-S	4234	WNT2	Homo sapiens wingless-type MMTV integration site family member 2 (WNT2)
grey	GI_4557678-S-10	GI_4557678-S	3092	JAG1	Homo sapiens jagged 1 (Alagille syndrome) (JAG1)
grey	GI_46361979-S-5	GI_46361979-S	4950	MYB	Homo sapiens v-myb myeloblastosis viral oncogene homolog (avian) (MYB)
grey	GI_4758935-S-1	GI_4758935-S	2297	GDF15	Homo sapiens growth differentiation factor 15 (GDF15)
grey	GI_51477209-S-8	GI_51477209-S	1604	BEXL1	PREDICTED: Homo sapiens brain expressed X-linked-like 1 (BEXL1)
grey	GI_52851464-S-6	GI_52851464-S	1317	SERPINB5	Homo sapiens serpin peptidase inhibitor
grey	GI_58530854-S-3	GI_58530854-S	1786	GHR	Homo sapiens growth hormone receptor (GHR)
grey	GI_58530879-A-10	GI_58530879-A	1946	CNR1	Homo sapiens cannabinoid receptor 1 (brain) (CNR1)
grey	GI_62241034-S-7	GI_62241034-S	6136	LIPH	Homo sapiens lipase
grey	GI_64085176-A-5	GI_64085176-A	1000	INPP5D	Homo sapiens inositol polyphosphate-5-phosphatase
grey	GI_65301163-A-6	GI_65301163-A	651	VLDLR	Homo sapiens very low density lipoprotein receptor (VLDLR)
grey	GI_65301163-A-5	GI_65301163-A	3712	VLDLR	Homo sapiens very low density lipoprotein receptor (VLDLR)
grey	GI_7108341-A-8	GI_7108341-A	2706	DHPS	Homo sapiens deoxyhypusine synthase (DHPS)
grey	GI_71164890-S-8	GI_71164890-S	718	GREM1	Homo sapiens gremlin 1
grey	GI_78190476-A-6	GI_78190476-A	4259	PDGFD	Homo sapiens platelet derived growth factor D (PDGFD)
grey	GI_78190476-A-7	GI_78190476-A	4896	PDGFD	Homo sapiens platelet derived growth factor D (PDGFD)
grey	GI_83415183-S-7	GI_83415183-S	5879	TMTC1	Homo sapiens transmembrane and tetratricopeptide repeat containing 1 (TMTC1)
grey	GI_83641882-S-8	GI_83641882-S	1844	PSCA	Homo sapiens prostate stem cell antigen (PSCA)
grey	GI_84872058-S-3	GI_84872058-S	1407	PCGEM1	Homo sapiens prostate-specific non-coding gene (PCGEM1) on chromosome 2.
grey	GI_84872058-S-6	GI_84872058-S	4066	PCGEM1	Homo sapiens prostate-specific non-coding gene (PCGEM1) on chromosome 2.
grey	GI_84872058-S-1	GI_84872058-S	5894	PCGEM1	Homo sapiens prostate-specific non-coding gene (PCGEM1) on chromosome 2.
turquoise	ID	TargetID	ProbeID	SYMBOL	DEFINITION
turquoise	GI_10092618-S-4	GI_10092618-S	2748	NFKBIA	Homo sapiens nuclear factor of kappa light polypeptide gene enhancer in B-cells inhibitor
turquoise	GI_10518499-S-4	GI_10518499-S	2693	F3	Homo sapiens coagulation factor III (thromboplastin
turquoise	GI_10518499-S-9	GI_10518499-S	2732	F3	Homo sapiens coagulation factor III (thromboplastin
turquoise	GI_10518499-S-7	GI_10518499-S	4974	F3	Homo sapiens coagulation factor III (thromboplastin
turquoise	GI_10835012-S-4	GI_10835012-S	3440	ESR2	Homo sapiens estrogen receptor 2 (ER beta) (ESR2)
turquoise	GI_13027798-S-6	GI_13027798-S	3896	MMP1	Homo sapiens matrix metallopeptidase 1 (interstitial collagenase) (MMP1)
turquoise	GI_13904857-A-6	GI_13904857-A	1876	CYP19A1	Homo sapiens cytochrome P450
turquoise	GI_14589887-S-5	GI_14589887-S	1060	CDH1	Homo sapiens cadherin 1
turquoise	GI_14589887-S-9	GI_14589887-S	1850	CDH1	Homo sapiens cadherin 1
turquoise	GI_15451928-A-9	GI_15451928-A	807	CDC14A	Homo sapiens CDC14 cell division cycle 14 homolog A (S. cerevisiae) (CDC14A)
turquoise	GI_15451928-A-10	GI_15451928-A	3981	CDC14A	Homo sapiens CDC14 cell division cycle 14 homolog A (S. cerevisiae) (CDC14A)
turquoise	GI_16554596-A-4	GI_16554596-A	5551	IER3	Homo sapiens immediate early response 3 (IER3)
turquoise	GI_17017973-S-10	GI_17017973-S	5157	WNT11	Homo sapiens wingless-type MMTV integration site family
turquoise	GI_18375500-A-6	GI_18375500-A	5878	APEX1	Homo sapiens APEX nuclease (multifunctional DNA repair enzyme) 1 (APEX1)
turquoise	GI_18379352-S-4	GI_18379352-S	5725	WFDC1	Homo sapiens WAP four-disulfide core domain 1 (WFDC1)
turquoise	GI_19718735-S-4	GI_19718735-S	1087	TLR3	Homo sapiens toll-like receptor 3 (TLR3)
turquoise	GI_19923351-S-7	GI_19923351-S	3470	NKX3-1	Homo sapiens NK3 transcription factor related
turquoise	GI_21314652-S-9	GI_21314652-S	3936	PLA2G2D	Homo sapiens phospholipase A2
turquoise	GI_21361093-S-2	GI_21361093-S	3354	IKBKG	Homo sapiens inhibitor of kappa light polypeptide gene enhancer in B-cells
turquoise	GI_21361518-S-8	GI_21361518-S	2760	ADIPOR1	Homo sapiens adiponectin receptor 1 (ADIPOR1)
turquoise	GI_21687111-S-8	GI_21687111-S	171	PRRT2	Homo sapiens proline-rich transmembrane protein 2 (PRRT2)
turquoise	GI_22748928-S-7	GI_22748928-S	1601	ZADH1	Homo sapiens zinc binding alcohol dehydrogenase
turquoise	GI_22748928-S-10	GI_22748928-S	5678	ZADH1	Homo sapiens zinc binding alcohol dehydrogenase
turquoise	GI_23238205-S-3	GI_23238205-S	1984	TNFRSF13B	Homo sapiens tumor necrosis factor receptor superfamily
turquoise	GI_23238205-S-4	GI_23238205-S	2003	TNFRSF13B	Homo sapiens tumor necrosis factor receptor superfamily
turquoise	GI_23510382-A-10	GI_23510382-A	2661	EZH2	Homo sapiens enhancer of zeste homolog 2 (Drosophila) (EZH2)
turquoise	GI_24041031-A-7	GI_24041031-A	3019	NOS2A	Homo sapiens nitric oxide synthase 2A (inducible
turquoise	GI_27437029-S-4	GI_27437029-S	1678	CSF2	Homo sapiens colony stimulating factor 2 (granulocyte-macrophage) (CSF2)
turquoise	GI_28559075-A-5	GI_28559075-A	5930	SMOX	Homo sapiens spermine oxidase (SMOX)
turquoise	GI_28872718-S-5	GI_28872718-S	6080	BTG2	Homo sapiens BTG family
turquoise	GI_29029598-S-3	GI_29029598-S	4068	CYSLTR1	Homo sapiens cysteinyl leukotriene receptor 1 (CYSLTR1)
turquoise	GI_29029599-S-1	GI_29029599-S	1680	CYSLTR2	Homo sapiens cysteinyl leukotriene receptor 2 (CYSLTR2)
turquoise	GI_29171748-A-2	GI_29171748-A	5834	PPARD	Homo sapiens peroxisome proliferative activated receptor
turquoise	GI_30410787-A-5	GI_30410787-A	33	TUSC3	Homo sapiens tumor suppressor candidate 3 (TUSC3)
turquoise	GI_30410787-A-4	GI_30410787-A	4002	TUSC3	Homo sapiens tumor suppressor candidate 3 (TUSC3)
turquoise	GI_30410787-A-10	GI_30410787-A	5660	TUSC3	Homo sapiens tumor suppressor candidate 3 (TUSC3)
turquoise	GI_30795246-S-4	GI_30795246-S	5328	RNASEL	Homo sapiens ribonuclease L (2
turquoise	GI_31083343-S-8	GI_31083343-S	4885	CMKOR1	Homo sapiens chemokine orphan receptor 1 (CMKOR1)
turquoise	GI_31881629-S-5	GI_31881629-S	1565	PTGER2	Homo sapiens prostaglandin E receptor 2 (subtype EP2)
turquoise	GI_32967299-A-2	GI_32967299-A	5091	C1QTNF6	Homo sapiens C1q and tumor necrosis factor related protein 6 (C1QTNF6)
turquoise	GI_33356175-S-10	GI_33356175-S	6123	SATB1	Homo sapiens special AT-rich sequence binding protein 1 (binds to nuclear matrix/scaffold-associating DNAs) (SATB1)
turquoise	GI_33359683-S-10	GI_33359683-S	2843	EFNA3	Homo sapiens ephrin-A3 (EFNA3)
turquoise	GI_34147555-S-3	GI_34147555-S	2409	SMAD4	Homo sapiens SMAD
turquoise	GI_34222094-S-3	GI_34222094-S	1037	LTB4DH	Homo sapiens leukotriene B4 12-hydroxydehydrogenase (LTB4DH)
turquoise	GI_37595561-S-6	GI_37595561-S	4123	NFATC4	Homo sapiens nuclear factor of activated T-cells
turquoise	GI_37595567-S-6	GI_37595567-S	21	SALL4	Homo sapiens sal-like 4 (Drosophila) (SALL4)
turquoise	GI_38176290-A-4	GI_38176290-A	1808	CAV2	Homo sapiens caveolin 2 (CAV2)
turquoise	GI_38202238-A-1	GI_38202238-A	715	TCF21	Homo sapiens transcription factor 21 (TCF21)
turquoise	GI_38202238-A-6	GI_38202238-A	6060	TCF21	Homo sapiens transcription factor 21 (TCF21)
turquoise	GI_38505175-A-6	GI_38505175-A	40	PTGER3	Homo sapiens prostaglandin E receptor 3 (subtype EP3) (PTGER3)
turquoise	GI_41282001-A-8	GI_41282001-A	5683	SPHK1	Homo sapiens sphingosine kinase 1 (SPHK1)
turquoise	GI_41350308-A-7	GI_41350308-A	2190	NALP1	Homo sapiens NACHT
turquoise	GI_41350331-S-7	GI_41350331-S	2137	TMEM23	Homo sapiens transmembrane protein 23 (TMEM23)
turquoise	GI_42740906-A-4	GI_42740906-A	5022	CLU	Homo sapiens clusterin (complement lysis inhibitor
turquoise	GI_4505028-S-7	GI_4505028-S	2363	LTA4H	Homo sapiens leukotriene A4 hydrolase (LTA4H)
turquoise	GI_4505028-S-10	GI_4505028-S	3676	LTA4H	Homo sapiens leukotriene A4 hydrolase (LTA4H)
turquoise	GI_4505430-S-7	GI_4505430-S	2416	NPAT	Homo sapiens nuclear protein
turquoise	GI_4507230-S-3	GI_4507230-S	6085	SSBP1	Homo sapiens single-stranded DNA binding protein 1 (SSBP1)
turquoise	GI_4507926-S-10	GI_4507926-S	634	WNT2	Homo sapiens wingless-type MMTV integration site family member 2 (WNT2)
turquoise	GI_4557416-S-5	GI_4557416-S	3517	CD14	Homo sapiens CD14 antigen (CD14)
turquoise	GI_46249368-A-5	GI_46249368-A	1588	PRAME	Homo sapiens preferentially expressed antigen in melanoma (PRAME)
turquoise	GI_46249368-A-6	GI_46249368-A	2100	PRAME	Homo sapiens preferentially expressed antigen in melanoma (PRAME)
turquoise	GI_47078291-S-3	GI_47078291-S	2277	ITGB3	Homo sapiens integrin
turquoise	GI_4755138-S-9	GI_4755138-S	4256	INPP1	Homo sapiens inositol polyphosphate-1-phosphatase (INPP1)
turquoise	GI_4826683-S-10	GI_4826683-S	3910	DAPK1	Homo sapiens death-associated protein kinase 1 (DAPK1)
turquoise	GI_4826683-S-9	GI_4826683-S	4247	DAPK1	Homo sapiens death-associated protein kinase 1 (DAPK1)
turquoise	GI_48762938-S-1	GI_48762938-S	1055	APOE	Homo sapiens apolipoprotein E (APOE)
turquoise	GI_4885214-S-2	GI_4885214-S	101	ERBB4	Homo sapiens v-erb-a erythroblastic leukemia viral oncogene homolog 4 (avian) (ERBB4)
turquoise	GI_4885294-S-9	GI_4885294-S	2450	GPR12	Homo sapiens G protein-coupled receptor 12 (GPR12)
turquoise	GI_48928015-A-8	GI_48928015-A	62	NFKBIB	Homo sapiens nuclear factor of kappa light polypeptide gene enhancer in B-cells inhibitor
turquoise	GI_48928015-A-4	GI_48928015-A	247	NFKBIB	Homo sapiens nuclear factor of kappa light polypeptide gene enhancer in B-cells inhibitor
turquoise	GI_49574538-S-6	GI_49574538-S	3126	GHRL	Homo sapiens ghrelin
turquoise	GI_50363233-A-8	GI_50363233-A	3481	KLK2	Homo sapiens kallikrein 2
turquoise	GI_50811906-S-3	GI_50811906-S	4863	DPYSL2	Homo sapiens dihydropyrimidinase-like 2 (DPYSL2)
turquoise	GI_50845389-A-1	GI_50845389-A	2198	ANXA2	Homo sapiens annexin A2 (ANXA2)
turquoise	GI_52856403-S-5	GI_52856403-S	152	SMAD7	Homo sapiens SMAD
turquoise	GI_52856403-S-8	GI_52856403-S	2738	SMAD7	Homo sapiens SMAD
turquoise	GI_5730072-S-6	GI_5730072-S	1225	KHDRBS3	Homo sapiens KH domain containing
turquoise	GI_5730072-S-7	GI_5730072-S	4145	KHDRBS3	Homo sapiens KH domain containing
turquoise	GI_57863300-S-4	GI_57863300-S	87	CLASP2	Homo sapiens cytoplasmic linker associated protein 2 (CLASP2)
turquoise	GI_58530854-S-4	GI_58530854-S	5615	GHR	Homo sapiens growth hormone receptor (GHR)
turquoise	GI_62912458-S-9	GI_62912458-S	1151	ALOX5	Homo sapiens arachidonate 5-lipoxygenase (ALOX5)
turquoise	GI_62953137-S-1	GI_62953137-S	4065	INHBA	Homo sapiens inhibin
turquoise	GI_63025221-S-6	GI_63025221-S	5383	TGFB1	Homo sapiens transforming growth factor
turquoise	GI_6552334-S-5	GI_6552334-S	1270	GSTP1	Homo sapiens glutathione S-transferase pi (GSTP1)
turquoise	GI_6552334-S-2	GI_6552334-S	4073	GSTP1	Homo sapiens glutathione S-transferase pi (GSTP1)
turquoise	GI_72255577-S-5	GI_72255577-S	3144	TMSL8	Homo sapiens thymosin-like 8 (TMSL8)
turquoise	GI_73623396-S-1	GI_73623396-S	5169	CD24	Homo sapiens CD24 antigen (small cell lung carcinoma cluster 4 antigen) (CD24)
turquoise	GI_73858571-S-6	GI_73858571-S	2360	MMP12	Homo sapiens matrix metallopeptidase 12 (macrophage elastase) (MMP12)
turquoise	GI_7669552-S-6	GI_7669552-S	859	VCP	Homo sapiens valosin-containing protein (VCP)
turquoise	GI_8400733-S-7	GI_8400733-S	5236	SFRP4	Homo sapiens secreted frizzled-related protein 4 (SFRP4)
yellow	ID	TargetID	ProbeID	SYMBOL	DEFINITION
yellow	GI_10092618-S-9	GI_10092618-S	5710	NFKBIA	Homo sapiens nuclear factor of kappa light polypeptide gene enhancer in B-cells inhibitor
yellow	GI_10834983-S-8	GI_10834983-S	153	IL6	Homo sapiens interleukin 6 (interferon
yellow	GI_10834983-S-5	GI_10834983-S	4049	IL6	Homo sapiens interleukin 6 (interferon
yellow	GI_10834983-S-4	GI_10834983-S	5885	IL6	Homo sapiens interleukin 6 (interferon
yellow	GI_122888750-S-2	GI_122888750-S	4893	GI_122888750
yellow	GI_122888750-S-3	GI_122888750-S	5768	GI_122888750
yellow	GI_13027798-S-7	GI_13027798-S	2129	MMP1	Homo sapiens matrix metallopeptidase 1 (interstitial collagenase) (MMP1)
yellow	GI_16554596-A-8	GI_16554596-A	2868	IER3	Homo sapiens immediate early response 3 (IER3)
yellow	GI_16554596-A-7	GI_16554596-A	5504	IER3	Homo sapiens immediate early response 3 (IER3)
yellow	GI_17158040-A-7	GI_17158040-A	890	HDAC9	Homo sapiens histone deacetylase 9 (HDAC9)
yellow	GI_17978494-A-5	GI_17978494-A	4067	CDKN1A	Homo sapiens cyclin-dependent kinase inhibitor 1A (p21
yellow	GI_17978494-A-9	GI_17978494-A	4283	CDKN1A	Homo sapiens cyclin-dependent kinase inhibitor 1A (p21
yellow	GI_20143972-S-9	GI_20143972-S	581	HHIP	Homo sapiens hedgehog interacting protein (HHIP)
yellow	GI_27894305-S-7	GI_27894305-S	2149	IL1B	Homo sapiens interleukin 1
yellow	GI_27894305-S-9	GI_27894305-S	5524	IL1B	Homo sapiens interleukin 1
yellow	GI_28610153-S-7	GI_28610153-S	1868	IL8	Homo sapiens interleukin 8 (IL8)
yellow	GI_28610153-S-3	GI_28610153-S	2037	IL8	Homo sapiens interleukin 8 (IL8)
yellow	GI_28610153-S-5	GI_28610153-S	5058	IL8	Homo sapiens interleukin 8 (IL8)
yellow	GI_29029570-A-3	GI_29029570-A	80	CD86	Homo sapiens CD86 antigen (CD28 antigen ligand 2
yellow	GI_34577121-S-7	GI_34577121-S	940	NFKB1	Homo sapiens nuclear factor of kappa light polypeptide gene enhancer in B-cells 1 (p105) (NFKB1)
yellow	GI_37059795-S-5	GI_37059795-S	619	MGC26963	Homo sapiens hypothetical protein MGC26963 (MGC26963)
yellow	GI_37059795-S-1	GI_37059795-S	2828	MGC26963	Homo sapiens hypothetical protein MGC26963 (MGC26963)
yellow	GI_38505196-S-5	GI_38505196-S	234	PTGER4	Homo sapiens prostaglandin E receptor 4 (subtype EP4) (PTGER4)
yellow	GI_38505196-S-6	GI_38505196-S	3942	PTGER4	Homo sapiens prostaglandin E receptor 4 (subtype EP4) (PTGER4)
yellow	GI_38505196-S-9	GI_38505196-S	5800	PTGER4	Homo sapiens prostaglandin E receptor 4 (subtype EP4) (PTGER4)
yellow	GI_4503558-S-4	GI_4503558-S	1071	EMP1	Homo sapiens epithelial membrane protein 1 (EMP1)
yellow	GI_4503558-S-10	GI_4503558-S	5076	EMP1	Homo sapiens epithelial membrane protein 1 (EMP1)
yellow	GI_4504736-S-4	GI_4504736-S	1711	ISL1	Homo sapiens ISL1 transcription factor
yellow	GI_53729348-S-2	GI_53729348-S	1558	PLAU	Homo sapiens plasminogen activator
yellow	GI_53729348-S-8	GI_53729348-S	2707	PLAU	Homo sapiens plasminogen activator
yellow	GI_53729348-S-1	GI_53729348-S	6139	PLAU	Homo sapiens plasminogen activator
yellow	GI_53829380-A-6	GI_53829380-A	1078	PLAUR	Homo sapiens plasminogen activator
yellow	GI_53829380-A-7	GI_53829380-A	2990	PLAUR	Homo sapiens plasminogen activator
yellow	GI_53829380-A-5	GI_53829380-A	3141	PLAUR	Homo sapiens plasminogen activator
yellow	GI_56119169-S-5	GI_56119169-S	28	CCL2	Homo sapiens chemokine (C-C motif) ligand 2 (CCL2)
yellow	GI_56550082-A-10	GI_56550082-A	2698	KLF6	Homo sapiens Kruppel-like factor 6 (KLF6)
yellow	GI_56550082-A-4	GI_56550082-A	4200	KLF6	Homo sapiens Kruppel-like factor 6 (KLF6)
yellow	GI_56790928-A-3	GI_56790928-A	5047	CXCR4	Homo sapiens chemokine (C-X-C motif) receptor 4 (CXCR4)
yellow	GI_66346650-A-3	GI_66346650-A	1267	CTSB	Homo sapiens cathepsin B (CTSB)
yellow	GI_66346650-A-4	GI_66346650-A	3393	CTSB	Homo sapiens cathepsin B (CTSB)
yellow	GI_71774082-S-5	GI_71774082-S	3515	MYC	Homo sapiens v-myc myelocytomatosis viral oncogene homolog (avian) (MYC)
yellow	GI_73858571-S-9	GI_73858571-S	4251	MMP12	Homo sapiens matrix metallopeptidase 12 (macrophage elastase) (MMP12)
yellow	GI_85380096-S-8	GI_85380096-S	881	HOXB5	Homo sapiens homeobox B5 (HOXB5)
yellow	GI_9790904-S-4	GI_9790904-S	1790	GADD45A	Homo sapiens growth arrest and DNA-damage-inducible
yellow	GI_9945331-S-4	GI_9945331-S	4166	GADD45B	Homo sapiens growth arrest and DNA-damage-inducible
yellow	GI_9945331-S-8	GI_9945331-S	5093	GADD45B	Homo sapiens growth arrest and DNA-damage-inducible

## Sheet: Sheet 3
	s1
(Intercept)	-55.329
GI_82659118.S.4	1.41617
GI_22726178.S.4	1.20051
GI_75709199.S.7	1.07501
GI_71773149.A.8	0.958417
GI_38455387.S.6	0.743504
GI_62526028.A.4	-0.667692
GI_23397641.A.8	-0.657292
GI_7108341.A.8	0.531606
GI_62241034.S.7	-0.467488
GI_20302157.A.2	0.430057
GI_4504736.S.4	0.423621
GI_27765094.A.6	0.401254
GI_20127456.S.10	0.384655
GI_9845506.S.8	-0.383783
GI_23238213.A.5	0.377085
GI_22748928.S.10	0.348702
GI_56119169.S.5	0.329325
GI_34222344.S.6	-0.328164
GI_77628152.S.8	-0.320571
GI_23510382.A.10	0.316394
GI_51477209.S.8	0.303268
GI_6912519.S.1	-0.300694
GI_24430213.S.6	-0.300511
GI_4507750.S.10	-0.296067
GI_6466449.A.5	-0.284172
GI_29029570.A.3	-0.277138
GI_4502094.S.5	-0.275318
GI_47078291.S.3	0.257704
GI_42741670.S.1	-0.247559
GI_10834983.S.5	-0.246149
GI_83415183.S.7	0.237831
GI_4826683.S.9	0.229646
GI_4503558.S.10	-0.229046
GI_41872630.S.7	-0.222309
GI_39995095.S.1	0.212625
GI_19923138.S.9	-0.205969
GI_46397311.A.10	0.192238
GI_17017973.S.8	-0.186812
GI_14790148.A.8	0.186503
GI_63029936.A.3	0.182341
GI_53729348.S.8	-0.177462
GI_13787190.S.10	0.165999
GI_68163410.S.1	-0.16572
GI_4758935.S.1	0.159846
GI_58533164.A.3	0.158609
GI_58530854.S.3	0.157511
GI_13540528.A.1	-0.154715
GI_13540528.A.6	-0.154495
GI_7110714.S.10	-0.152871
GI_47132559.A.2	0.150411
GI_37059795.S.1	-0.145523
GI_56790928.A.5	-0.135692
GI_23238205.S.4	0.135234
GI_4885214.S.2	-0.132586
GI_65301163.A.6	0.131566
GI_67763815.S.2	0.131326
GI_4557678.S.10	0.129822
GI_56550082.A.4	-0.129792
GI_20149501.S.6	0.127909
GI_38327532.S.9	-0.126307
GI_58530879.A.10	0.125076
GI_4758935.S.3	-0.123035
GI_19718735.S.4	-0.119704
GI_63054843.A.2	-0.118034
GI_28610153.S.3	-0.113853
GI_4758397.A.2	-0.0952765
GI_21361518.S.8	-0.0942749
GI_20986520.A.3	-0.0933812
GI_65301163.A.5	0.0835193
GI_30410787.A.4	0.0765321
GI_4506264.S.3	0.0753758
GI_32967299.A.2	-0.0739656
GI_62243247.A.7	-0.069885
GI_20149501.S.9	0.0688039
GI_66346650.A.4	-0.0663485
GI_19923138.S.7	-0.0661911
GI_9945331.S.8	-0.0660483
GI_10800418.S.3	0.0612039
GI_31880793.S.5	-0.0598011
GI_10518500.S.8	0.0581604
GI_17158040.A.10	-0.0567559
GI_8393607.S.5	-0.0544217
GI_10835012.S.4	-0.0518233
GI_52851464.S.6	-0.0505456
GI_25777731.S.8	0.0489489
GI_56550082.A.10	0.0482226
GI_53831990.S.5	-0.0466305
GI_31543409.S.6	-0.0447393
GI_84872058.S.6	-0.0403464
GI_21314652.S.9	-0.0366218
GI_38455387.S.9	0.036117
GI_4503558.S.4	-0.0287562
GI_21071040.S.10	0.0281537
GI_41282001.A.8	-0.0266903
GI_52851450.S.6	-0.0228233
GI_42794624.A.4	0.0226186
GI_37059795.S.5	-0.0223259
GI_53729348.S.2	-0.0219633
GI_48675809.S.4	-0.0154172
GI_38455387.S.7	0.0146016
GI_28610153.S.7	-0.00989304
GI_31543409.S.7	-0.00484012
GI_20357509.A.4	-0.0030914
GI_4505028.S.10	-0.0019536
GI_10092618.S.2	0
GI_10092618.S.4	0
GI_10092618.S.9	0
GI_10518496.S.4	0
GI_10518499.S.4	0
GI_10518499.S.7	0
GI_10518499.S.9	0
GI_10518500.S.9	0
GI_10800407.S.4	0
GI_10834983.S.4	0
GI_10834983.S.8	0
GI_10835022.S.3	0
GI_10835022.S.8	0
GI_122888750.S.2	0
GI_122888750.S.3	0
GI_12408643.A.5	0
GI_13027798.S.6	0
GI_13027798.S.7	0
GI_13128859.S.4	0
GI_13128859.S.9	0
GI_13540528.A.7	0
GI_13699838.A.5	0
GI_13904857.A.6	0
GI_14589887.S.5	0
GI_14589887.S.9	0
GI_14719826.S.4	0
GI_15451855.S.8	0
GI_15451928.A.10	0
GI_15451928.A.9	0
GI_16506300.S.8	0
GI_16554596.A.4	0
GI_16554596.A.7	0
GI_16554596.A.8	0
GI_16950656.S.4	0
GI_16950656.S.6	0
GI_17017973.S.10	0
GI_17017986.S.4	0
GI_17158040.A.5	0
GI_17158040.A.7	0
GI_17978494.A.5	0
GI_17978494.A.9	0
GI_18375500.A.6	0
GI_18379352.S.4	0
GI_18379354.S.3	0
GI_19923111.S.7	0
GI_19923351.S.7	0
GI_20070140.S.8	0
GI_20127456.S.6	0
GI_20127456.S.7	0
GI_20143972.S.8	0
GI_20143972.S.9	0
GI_20149501.S.3	0
GI_20302157.A.1	0
GI_20986520.A.1	0
GI_21264603.S.9	0
GI_21361093.S.2	0
GI_21536304.S.1	0
GI_21536304.S.4	0
GI_21687111.S.2	0
GI_21687111.S.7	0
GI_21687111.S.8	0
GI_22208965.S.1	0
GI_22538813.S.7	0
GI_22547118.A.3	0
GI_22726178.S.5	0
GI_22748928.S.7	0
GI_23238205.S.3	0
GI_23397641.A.4	0
GI_23957691.S.1	0
GI_23957691.S.7	0
GI_23957691.S.8	0
GI_24041025.S.6	0
GI_24041031.A.7	0
GI_24234714.S.6	0
GI_24430213.S.8	0
GI_27437024.A.7	0
GI_27437029.S.4	0
GI_27765094.A.3	0
GI_27765094.A.5	0
GI_27894305.S.7	0
GI_27894305.S.9	0
GI_28559075.A.5	0
GI_28610153.S.5	0
GI_28872718.S.5	0
GI_29029598.S.3	0
GI_29029599.S.1	0
GI_29171725.S.3	0
GI_29171725.S.6	0
GI_29171748.A.2	0
GI_30089964.S.10	0
GI_30410787.A.10	0
GI_30410787.A.5	0
GI_30795246.S.4	0
GI_31083343.S.8	0
GI_31377794.S.3	0
GI_31543409.S.9	0
GI_31881629.S.5	0
GI_32307164.A.8	0
GI_33356175.S.10	0
GI_33359683.S.10	0
GI_34147555.S.3	0
GI_34147561.S.10	0
GI_34222094.S.3	0
GI_34222344.S.4	0
GI_34577121.S.7	0
GI_37595561.S.6	0
GI_37595567.S.6	0
GI_38026848.A.8	0
GI_38026848.A.9	0
GI_38045911.A.3	0
GI_38045950.S.4	0
GI_38157985.A.4	0
GI_38176290.A.4	0
GI_38202206.S.8	0
GI_38202238.A.1	0
GI_38202238.A.6	0
GI_38505175.A.6	0
GI_38505195.S.7	0
GI_38505196.S.5	0
GI_38505196.S.6	0
GI_38505196.S.9	0
GI_40255207.S.6	0
GI_40316936.S.1	0
GI_40316936.S.2	0
GI_40353771.S.10	0
GI_40353771.S.7	0
GI_41349436.S.2	0
GI_41350308.A.7	0
GI_41350331.S.7	0
GI_42544170.A.7	0
GI_42544195.A.10	0
GI_42544195.A.9	0
GI_42740906.A.4	0
GI_42741670.S.6	0
GI_4501882.S.1	0
GI_4502040.S.9	0
GI_4502094.S.2	0
GI_4502094.S.9	0
GI_4502146.S.5	0
GI_4504736.S.10	0
GI_4505028.S.7	0
GI_4505430.S.7	0
GI_4506434.S.3	0
GI_4507230.S.3	0
GI_4507926.S.10	0
GI_4507926.S.9	0
GI_45505175.S.10	0
GI_45505175.S.9	0
GI_4557416.S.3	0
GI_4557416.S.5	0
GI_4557416.S.6	0
GI_45580690.S.9	0
GI_46249368.A.5	0
GI_46249368.A.6	0
GI_46255021.A.10	0
GI_46255021.A.6	0
GI_46255021.A.7	0
GI_46361979.S.5	0
GI_46370072.A.7	0
GI_47132559.A.8	0
GI_4755138.S.9	0
GI_4758397.A.3	0
GI_4758943.S.9	0
GI_4826658.S.8	0
GI_4826683.S.10	0
GI_48675809.S.10	0
GI_48762938.S.1	0
GI_48762938.S.5	0
GI_48762939.S.10	0
GI_48762939.S.5	0
GI_4885294.S.3	0
GI_4885294.S.9	0
GI_4885332.S.7	0
GI_48928015.A.4	0
GI_48928015.A.7	0
GI_48928015.A.8	0
GI_49574513.S.6	0
GI_49574538.S.6	0
GI_50363233.A.8	0
GI_50593520.A.3	0
GI_50593520.A.5	0
GI_50811906.S.3	0
GI_50845389.A.1	0
GI_51093380.A.4	0
GI_52630418.A.6	0
GI_52851450.S.10	0
GI_52851450.S.2	0
GI_52856403.S.5	0
GI_52856403.S.8	0
GI_53729348.S.1	0
GI_53829380.A.5	0
GI_53829380.A.6	0
GI_53829380.A.7	0
GI_54792081.S.3	0
GI_54792095.A.4	0
GI_54792095.A.8	0
GI_56790928.A.3	0
GI_56790928.A.7	0
GI_57242780.A.2	0
GI_5730072.S.5	0
GI_5730072.S.6	0
GI_5730072.S.7	0
GI_57863300.S.4	0
GI_58530854.S.4	0
GI_58530854.S.6	0
GI_61743927.S.5	0
GI_61743949.S.7	0
GI_62241014.A.2	0
GI_62526028.A.3	0
GI_62912458.S.9	0
GI_62953137.S.1	0
GI_63025221.S.5	0
GI_63025221.S.6	0
GI_63029936.A.1	0
GI_64085176.A.5	0
GI_6552334.S.2	0
GI_6552334.S.5	0
GI_66346650.A.3	0
GI_66346740.S.9	0
GI_67763815.S.8	0
GI_71164890.S.5	0
GI_71164890.S.8	0
GI_71773149.A.5	0
GI_71774082.S.5	0
GI_72255577.S.3	0
GI_72255577.S.5	0
GI_72255577.S.6	0
GI_73427804.A.9	0
GI_73623396.S.1	0
GI_73623396.S.3	0
GI_73858571.S.6	0
GI_73858571.S.9	0
GI_74275347.A.1	0
GI_74275347.A.8	0
GI_7669552.S.6	0
GI_78190476.A.6	0
GI_78190476.A.7	0
GI_80861484.S.6	0
GI_82659118.S.6	0
GI_83641882.S.8	0
GI_8400733.S.7	0
GI_84872058.S.1	0
GI_84872058.S.3	0
GI_85067500.A.10	0
GI_85380096.S.8	0
GI_9665231.S.1	0
GI_9665231.S.2	0
GI_9790904.S.4	0
GI_9945331.S.4	0
